# Supplementary material for: Two new species of the subgenus Benbowia Kiriakoff, 1967 (Lepidoptera, Notodontidae, Stauropus) from China
Source: Biodivers Data J. 2026 May 18;14:e195460. doi: 10.3897/BDJ.14.e195460 (PMC13202217; doi:10.3897/BDJ.14.e195460)
Supplement: XML Treatment for Stauropus (Benbowia) uncusplana [file BDJ.14.e195460-treatment1.xml]

<!DOCTYPE tp:taxon-treatment
  PUBLIC "-//TaxonX//DTD Taxonomic Treatment Publishing DTD v0 20100105//EN" "tax-treatment-NSO.dtd">
<tp:taxon-treatment xmlns:tp="http://www.plazi.org/taxpub"><tp:treatment-meta><mixed-citation publication-type="journal"><person-group><name><surname>Yang</surname><given-names>Fan</given-names></name><name><surname>Zhang</surname><given-names>Yulong</given-names></name><name><surname>Pan</surname><given-names>Zhaohui</given-names></name><name><surname>Wang</surname><given-names>Min</given-names></name></person-group><article-title>Two new species of the subgenus <italic><tp:taxon-name><tp:taxon-name-part taxon-name-part-type="genus" reg="Stauropus"/><tp:taxon-name-part taxon-name-part-type="subgenus" reg="Benbowia">Benbowia</tp:taxon-name-part></tp:taxon-name></italic> Kiriakoff, 1967 (<tp:taxon-name><tp:taxon-name-part taxon-name-part-type="order">Lepidoptera</tp:taxon-name-part></tp:taxon-name>, <tp:taxon-name><tp:taxon-name-part taxon-name-part-type="family">Notodontidae</tp:taxon-name-part></tp:taxon-name>, <italic><tp:taxon-name><tp:taxon-name-part taxon-name-part-type="genus" reg="Stauropus">Stauropus</tp:taxon-name-part></tp:taxon-name></italic>) from China</article-title><source>Biodivers Data J</source><day>18</day><month>05</month><year>2026</year><volume>14</volume><pub-id pub-id-type="doi">10.3897/BDJ.14.e195460</pub-id></mixed-citation></tp:treatment-meta><tp:nomenclature><tp:taxon-name><object-id xmlns:xlink="http://www.w3.org/1999/xlink" content-type="arpha" xlink:type="simple">98E1E961-C802-56A8-9598-B24A1C0828A2</object-id><tp:taxon-name-part taxon-name-part-type="genus">Stauropus</tp:taxon-name-part> (<tp:taxon-name-part taxon-name-part-type="subgenus">Benbowia</tp:taxon-name-part>) <tp:taxon-name-part taxon-name-part-type="species">uncusplana</tp:taxon-name-part><object-id xmlns:xlink="http://www.w3.org/1999/xlink" content-type="zoobank" xlink:type="simple" object-id-type="ZooBank">253ACC9C-37EC-498B-9EFD-B1D1D83D9478</object-id></tp:taxon-name><tp:taxon-authority>Zhang &amp; Wang</tp:taxon-authority><tp:taxon-status xmlns:xlink="http://www.w3.org/1999/xlink" xlink:type="simple">sp. nov.</tp:taxon-status></tp:nomenclature><tp:treatment-sec sec-type="materials"><title>Materials</title><list list-type="alpha-lower" list-content="occurrences"><list-item><p><bold>Type status:</bold> <named-content xmlns:xlink="http://www.w3.org/1999/xlink" content-type="dwc:typeStatus" xlink:type="simple">Holotype</named-content>. <bold>Occurrence:</bold> recordNumber: <named-content xmlns:xlink="http://www.w3.org/1999/xlink" content-type="dwc:recordNumber" xlink:type="simple">Not 242</named-content>; recordedBy: <named-content xmlns:xlink="http://www.w3.org/1999/xlink" content-type="dwc:recordedBy" xlink:type="simple">Ziqi Yuan &amp; Chuhang Qiao</named-content>; sex: <named-content xmlns:xlink="http://www.w3.org/1999/xlink" content-type="dwc:sex" xlink:type="simple">male</named-content>; occurrenceID: <named-content xmlns:xlink="http://www.w3.org/1999/xlink" content-type="dwc:occurrenceID" xlink:type="simple">BA2E587A-A365-596C-AF87-BC933997CAF6</named-content>; <bold>Location:</bold> country: <named-content xmlns:xlink="http://www.w3.org/1999/xlink" content-type="dwc:country" xlink:type="simple">China</named-content>; stateProvince: <named-content xmlns:xlink="http://www.w3.org/1999/xlink" content-type="dwc:stateProvince" xlink:type="simple">Yunnan</named-content>; locality: <named-content xmlns:xlink="http://www.w3.org/1999/xlink" content-type="dwc:locality" xlink:type="simple">Hutiaoxia</named-content>; verbatimElevation: <named-content xmlns:xlink="http://www.w3.org/1999/xlink" content-type="dwc:verbatimElevation" xlink:type="simple">1900m</named-content>; <bold>Event:</bold> eventDate: <named-content xmlns:xlink="http://www.w3.org/1999/xlink" content-type="dwc:eventDate" xlink:type="simple">19 March 2024</named-content>; <bold>Record Level:</bold> institutionCode: <named-content xmlns:xlink="http://www.w3.org/1999/xlink" content-type="dwc:institutionCode" xlink:type="simple">SCAU</named-content>; ownerInstitutionCode: <named-content xmlns:xlink="http://www.w3.org/1999/xlink" content-type="dwc:ownerInstitutionCode" xlink:type="simple">SCAU</named-content></p></list-item><list-item><p><bold>Type status:</bold> <named-content xmlns:xlink="http://www.w3.org/1999/xlink" content-type="dwc:typeStatus" xlink:type="simple">Paratype</named-content>. <bold>Occurrence:</bold> recordNumber: <named-content xmlns:xlink="http://www.w3.org/1999/xlink" content-type="dwc:recordNumber" xlink:type="simple">Not 223</named-content>; sex: <named-content xmlns:xlink="http://www.w3.org/1999/xlink" content-type="dwc:sex" xlink:type="simple">male</named-content>; occurrenceID: <named-content xmlns:xlink="http://www.w3.org/1999/xlink" content-type="dwc:occurrenceID" xlink:type="simple">C1763866-1800-56ED-9503-11DF77493FCE</named-content>; <bold>Location:</bold> country: <named-content xmlns:xlink="http://www.w3.org/1999/xlink" content-type="dwc:country" xlink:type="simple">China</named-content>; stateProvince: <named-content xmlns:xlink="http://www.w3.org/1999/xlink" content-type="dwc:stateProvince" xlink:type="simple">Yunnan</named-content>; county: <named-content xmlns:xlink="http://www.w3.org/1999/xlink" content-type="dwc:county" xlink:type="simple">Fuming</named-content>; locality: <named-content xmlns:xlink="http://www.w3.org/1999/xlink" content-type="dwc:locality" xlink:type="simple">Qinglongxia</named-content>; <bold>Event:</bold> eventDate: <named-content xmlns:xlink="http://www.w3.org/1999/xlink" content-type="dwc:eventDate" xlink:type="simple">16 July 2016</named-content>; <bold>Record Level:</bold> institutionCode: <named-content xmlns:xlink="http://www.w3.org/1999/xlink" content-type="dwc:institutionCode" xlink:type="simple">SCAU</named-content>; ownerInstitutionCode: <named-content xmlns:xlink="http://www.w3.org/1999/xlink" content-type="dwc:ownerInstitutionCode" xlink:type="simple">SCAU</named-content></p></list-item><list-item><p><bold>Type status:</bold> <named-content xmlns:xlink="http://www.w3.org/1999/xlink" content-type="dwc:typeStatus" xlink:type="simple">Paratype</named-content>. <bold>Occurrence:</bold> recordedBy: <named-content xmlns:xlink="http://www.w3.org/1999/xlink" content-type="dwc:recordedBy" xlink:type="simple">Yulong Zhang &amp; Min Wang</named-content>; sex: <named-content xmlns:xlink="http://www.w3.org/1999/xlink" content-type="dwc:sex" xlink:type="simple">4 males</named-content>; occurrenceID: <named-content xmlns:xlink="http://www.w3.org/1999/xlink" content-type="dwc:occurrenceID" xlink:type="simple">88B3D724-E015-58F0-8EB1-0A580650DAFA</named-content>; <bold>Location:</bold> country: <named-content xmlns:xlink="http://www.w3.org/1999/xlink" content-type="dwc:country" xlink:type="simple">China</named-content>; stateProvince: <named-content xmlns:xlink="http://www.w3.org/1999/xlink" content-type="dwc:stateProvince" xlink:type="simple">Fujian</named-content>; locality: <named-content xmlns:xlink="http://www.w3.org/1999/xlink" content-type="dwc:locality" xlink:type="simple">Wuyishan</named-content>; verbatimLocality: <named-content xmlns:xlink="http://www.w3.org/1999/xlink" content-type="dwc:verbatimLocality" xlink:type="simple">750m</named-content>; <bold>Event:</bold> eventDate: <named-content xmlns:xlink="http://www.w3.org/1999/xlink" content-type="dwc:eventDate" xlink:type="simple">26 May 2021</named-content>; <bold>Record Level:</bold> institutionCode: <named-content xmlns:xlink="http://www.w3.org/1999/xlink" content-type="dwc:institutionCode" xlink:type="simple">SCAU</named-content>; ownerInstitutionCode: <named-content xmlns:xlink="http://www.w3.org/1999/xlink" content-type="dwc:ownerInstitutionCode" xlink:type="simple">SCAU</named-content></p></list-item><list-item><p><bold>Type status:</bold> <named-content xmlns:xlink="http://www.w3.org/1999/xlink" content-type="dwc:typeStatus" xlink:type="simple">Paratype</named-content>. <bold>Occurrence:</bold> recordNumber: <named-content xmlns:xlink="http://www.w3.org/1999/xlink" content-type="dwc:recordNumber" xlink:type="simple">Not 234</named-content>; recordedBy: <named-content xmlns:xlink="http://www.w3.org/1999/xlink" content-type="dwc:recordedBy" xlink:type="simple">Chuyang Huang &amp; Min Wang</named-content>; sex: <named-content xmlns:xlink="http://www.w3.org/1999/xlink" content-type="dwc:sex" xlink:type="simple">male</named-content>; occurrenceID: <named-content xmlns:xlink="http://www.w3.org/1999/xlink" content-type="dwc:occurrenceID" xlink:type="simple">75C5AB43-6262-5A99-AE11-26CD48455021</named-content>; <bold>Location:</bold> country: <named-content xmlns:xlink="http://www.w3.org/1999/xlink" content-type="dwc:country" xlink:type="simple">China</named-content>; stateProvince: <named-content xmlns:xlink="http://www.w3.org/1999/xlink" content-type="dwc:stateProvince" xlink:type="simple">Fujian</named-content>; locality: <named-content xmlns:xlink="http://www.w3.org/1999/xlink" content-type="dwc:locality" xlink:type="simple">Wuyishan</named-content>; verbatimLocality: <named-content xmlns:xlink="http://www.w3.org/1999/xlink" content-type="dwc:verbatimLocality" xlink:type="simple">1200m</named-content>; <bold>Event:</bold> eventDate: <named-content xmlns:xlink="http://www.w3.org/1999/xlink" content-type="dwc:eventDate" xlink:type="simple">17 May 2021</named-content>; <bold>Record Level:</bold> institutionCode: <named-content xmlns:xlink="http://www.w3.org/1999/xlink" content-type="dwc:institutionCode" xlink:type="simple">SCAU</named-content>; ownerInstitutionCode: <named-content xmlns:xlink="http://www.w3.org/1999/xlink" content-type="dwc:ownerInstitutionCode" xlink:type="simple">SCAU</named-content></p></list-item><list-item><p><bold>Type status:</bold> <named-content xmlns:xlink="http://www.w3.org/1999/xlink" content-type="dwc:typeStatus" xlink:type="simple">Paratype</named-content>. <bold>Occurrence:</bold> recordNumber: <named-content xmlns:xlink="http://www.w3.org/1999/xlink" content-type="dwc:recordNumber" xlink:type="simple">Not 038</named-content>; recordedBy: <named-content xmlns:xlink="http://www.w3.org/1999/xlink" content-type="dwc:recordedBy" xlink:type="simple">Yulong Zhang &amp; Min Wang</named-content>; sex: <named-content xmlns:xlink="http://www.w3.org/1999/xlink" content-type="dwc:sex" xlink:type="simple">male</named-content>; occurrenceID: <named-content xmlns:xlink="http://www.w3.org/1999/xlink" content-type="dwc:occurrenceID" xlink:type="simple">FBFC7D65-C126-5D35-A55A-1063AF8029FF</named-content>; <bold>Location:</bold> country: <named-content xmlns:xlink="http://www.w3.org/1999/xlink" content-type="dwc:country" xlink:type="simple">China</named-content>; stateProvince: <named-content xmlns:xlink="http://www.w3.org/1999/xlink" content-type="dwc:stateProvince" xlink:type="simple">Fujian</named-content>; locality: <named-content xmlns:xlink="http://www.w3.org/1999/xlink" content-type="dwc:locality" xlink:type="simple">Wuyishan</named-content>; verbatimLocality: <named-content xmlns:xlink="http://www.w3.org/1999/xlink" content-type="dwc:verbatimLocality" xlink:type="simple">750m</named-content>; <bold>Event:</bold> eventDate: <named-content xmlns:xlink="http://www.w3.org/1999/xlink" content-type="dwc:eventDate" xlink:type="simple">21 May 2021</named-content>; <bold>Record Level:</bold> institutionCode: <named-content xmlns:xlink="http://www.w3.org/1999/xlink" content-type="dwc:institutionCode" xlink:type="simple">SCAU</named-content>; ownerInstitutionCode: <named-content xmlns:xlink="http://www.w3.org/1999/xlink" content-type="dwc:ownerInstitutionCode" xlink:type="simple">SCAU</named-content></p></list-item><list-item><p><bold>Type status:</bold> <named-content xmlns:xlink="http://www.w3.org/1999/xlink" content-type="dwc:typeStatus" xlink:type="simple">Paratype</named-content>. <bold>Occurrence:</bold> recordNumber: <named-content xmlns:xlink="http://www.w3.org/1999/xlink" content-type="dwc:recordNumber" xlink:type="simple">Not 222</named-content>; recordedBy: <named-content xmlns:xlink="http://www.w3.org/1999/xlink" content-type="dwc:recordedBy" xlink:type="simple">Jiajia Liu &amp; Xiaohan Ye</named-content>; sex: <named-content xmlns:xlink="http://www.w3.org/1999/xlink" content-type="dwc:sex" xlink:type="simple">male</named-content>; occurrenceID: <named-content xmlns:xlink="http://www.w3.org/1999/xlink" content-type="dwc:occurrenceID" xlink:type="simple">7235A1AF-E93C-5D52-AC00-79F0B7696BB4</named-content>; <bold>Location:</bold> country: <named-content xmlns:xlink="http://www.w3.org/1999/xlink" content-type="dwc:country" xlink:type="simple">China</named-content>; stateProvince: <named-content xmlns:xlink="http://www.w3.org/1999/xlink" content-type="dwc:stateProvince" xlink:type="simple">Zhejiang</named-content>; county: <named-content xmlns:xlink="http://www.w3.org/1999/xlink" content-type="dwc:county" xlink:type="simple">Qujiang</named-content>; locality: <named-content xmlns:xlink="http://www.w3.org/1999/xlink" content-type="dwc:locality" xlink:type="simple">Mt. Yaowang</named-content>; <bold>Event:</bold> eventDate: <named-content xmlns:xlink="http://www.w3.org/1999/xlink" content-type="dwc:eventDate" xlink:type="simple">11 March 2023</named-content>; <bold>Record Level:</bold> institutionCode: <named-content xmlns:xlink="http://www.w3.org/1999/xlink" content-type="dwc:institutionCode" xlink:type="simple">SCAU</named-content>; ownerInstitutionCode: <named-content xmlns:xlink="http://www.w3.org/1999/xlink" content-type="dwc:ownerInstitutionCode" xlink:type="simple">SCAU</named-content></p></list-item><list-item><p><bold>Type status:</bold> <named-content xmlns:xlink="http://www.w3.org/1999/xlink" content-type="dwc:typeStatus" xlink:type="simple">Paratype</named-content>. <bold>Occurrence:</bold> recordNumber: <named-content xmlns:xlink="http://www.w3.org/1999/xlink" content-type="dwc:recordNumber" xlink:type="simple">Not 246</named-content>; recordedBy: <named-content xmlns:xlink="http://www.w3.org/1999/xlink" content-type="dwc:recordedBy" xlink:type="simple">Jiajia Liu &amp; Xiaohan Ye</named-content>; sex: <named-content xmlns:xlink="http://www.w3.org/1999/xlink" content-type="dwc:sex" xlink:type="simple">male</named-content>; occurrenceID: <named-content xmlns:xlink="http://www.w3.org/1999/xlink" content-type="dwc:occurrenceID" xlink:type="simple">336EA72C-F7ED-5BA9-9856-8A63288DCF07</named-content>; <bold>Location:</bold> country: <named-content xmlns:xlink="http://www.w3.org/1999/xlink" content-type="dwc:country" xlink:type="simple">China</named-content>; stateProvince: <named-content xmlns:xlink="http://www.w3.org/1999/xlink" content-type="dwc:stateProvince" xlink:type="simple">Zhejiang</named-content>; county: <named-content xmlns:xlink="http://www.w3.org/1999/xlink" content-type="dwc:county" xlink:type="simple">Qujiang</named-content>; locality: <named-content xmlns:xlink="http://www.w3.org/1999/xlink" content-type="dwc:locality" xlink:type="simple">Mt. Yaowang</named-content>; <bold>Event:</bold> eventDate: <named-content xmlns:xlink="http://www.w3.org/1999/xlink" content-type="dwc:eventDate" xlink:type="simple">25 February 2026</named-content>; <bold>Record Level:</bold> institutionCode: <named-content xmlns:xlink="http://www.w3.org/1999/xlink" content-type="dwc:institutionCode" xlink:type="simple">SCAU</named-content>; ownerInstitutionCode: <named-content xmlns:xlink="http://www.w3.org/1999/xlink" content-type="dwc:ownerInstitutionCode" xlink:type="simple">SCAU</named-content></p></list-item></list></tp:treatment-sec><tp:treatment-sec sec-type="Description"><title>Description</title><p>Male (Fig. <xref ref-type="fig" rid="F13852876">1</xref><xref ref-type="fig" rid="F13852882">a</xref>, <xref ref-type="fig" rid="F13852883">b</xref>, <xref ref-type="fig" rid="F13852884">c</xref>, <xref ref-type="fig" rid="F13852885">d</xref>, <xref ref-type="fig" rid="F13852886">e</xref>). Wingspan 36-39 mm, fore-wing length 15-19 mm. Antennae are bipectinate, brown and filiform apically. Palpi are brown. The head and thorax are covered with green hair. The abdomen is dorsally brown, basal tufts are green, blackish-brown-edged; tergal tufts are blackish-brown in the 1<sup>st</sup>-5<sup>th</sup> segments; the anal tuft is green, with light brown or yellowish-white scales. The fore-wing ground colour is green, scattered with brown scales; the inner, discal, outer, subterminal and terminal lines are composed of brown spots with pale yellowish-white. The inner line is double, slightly curved, oblique outwards and filled in with pale yellowish-white; the discal line is indistinct and serrated; the outer line is double, curved in the middle and ending near the tornus and filled in with yellowish-white; the subterminal line is indistinct, with distinct brown spots near the anterior margin; the terminal line is composed of brown cell spots. Cilia are light brown mixed with yellowish-white. The hind-wing is pale brown, the costa is broadly green with three parallel brown fasciae.</p><p>Male genitalia (Figs <xref ref-type="fig" rid="F13852904">3</xref><xref ref-type="fig" rid="F13852909">a</xref>, <xref ref-type="fig" rid="F13852910">b</xref>, <xref ref-type="fig" rid="F13852911">c</xref>, <xref ref-type="fig" rid="F13852912">d</xref>, <xref ref-type="fig" rid="F13852913">e</xref>, <xref ref-type="fig" rid="F13852924">5</xref><xref ref-type="fig" rid="F13852929">a</xref>, <xref ref-type="fig" rid="F13852930">b</xref>, <xref ref-type="fig" rid="F13852931">c</xref>, <xref ref-type="fig" rid="F13852932">d</xref>, <xref ref-type="fig" rid="F13852933">e</xref>). The 8<sup>th</sup> tergite has a medially arcuate margin with serrated lateral sides. The 8<sup>th</sup> sternite is bilobed posteriorly, with a sclerotised extension towards the lateral sides of uniform thickness and the sclerotised extension towards the base is slender. Socii are short and robust, with a pointed apex and a serrated lateral lobe. The tegumen is broad, with a small basal process. Valvae are long and narrow, with an enlarged apex bearing a subapical pollex. The saccular process is broad, with several large teeth. The phallus is slightly curved distally, with an enlarged bulb and two sclerotised hook-shaped processes at the apex.</p></tp:treatment-sec><tp:treatment-sec sec-type="Diagnosis"><title>Diagnosis</title><p>The new species is externally similar to <italic><tp:taxon-name><tp:taxon-name-part taxon-name-part-type="genus" reg="Stauropus"/><tp:taxon-name-part taxon-name-part-type="subgenus" reg="Benbowia">B.</tp:taxon-name-part> <tp:taxon-name-part taxon-name-part-type="species" reg="callista">callista</tp:taxon-name-part></tp:taxon-name></italic> (Figs <xref ref-type="fig" rid="F13852876">1</xref><xref ref-type="fig" rid="F13852887">f</xref>, <xref ref-type="fig" rid="F13852889">2</xref><xref ref-type="fig" rid="F13852894">a</xref>), but can be distinguished by the more prominent inner line on the fore-wing. The male genitalia exhibit distinct differences: socii are shorter with a pointed apex, contrasting with those of <italic><tp:taxon-name><tp:taxon-name-part taxon-name-part-type="genus" reg="Stauropus"/><tp:taxon-name-part taxon-name-part-type="subgenus" reg="Benbowia">B.</tp:taxon-name-part> <tp:taxon-name-part taxon-name-part-type="species" reg="callista">callista</tp:taxon-name-part></tp:taxon-name></italic>, which are longer and distally broader with a rounded apex (Figs <xref ref-type="fig" rid="F13852904">3</xref><xref ref-type="fig" rid="F13852914">f</xref>, <xref ref-type="fig" rid="F13852915">4</xref><xref ref-type="fig" rid="F13852920">a</xref>); the tegumen is narrower and the basal process of the tegumen is extremely slender in <italic><tp:taxon-name><tp:taxon-name-part taxon-name-part-type="genus" reg="Stauropus"/><tp:taxon-name-part taxon-name-part-type="subgenus" reg="Benbowia">B.</tp:taxon-name-part> <tp:taxon-name-part taxon-name-part-type="species" reg="uncusplana">uncusplana</tp:taxon-name-part></tp:taxon-name></italic> sp. nov., but broader and irregularly shaped in <italic><tp:taxon-name><tp:taxon-name-part taxon-name-part-type="genus" reg="Stauropus"/><tp:taxon-name-part taxon-name-part-type="subgenus" reg="Benbowia">B.</tp:taxon-name-part> <tp:taxon-name-part taxon-name-part-type="species" reg="callista">callista</tp:taxon-name-part></tp:taxon-name></italic>.</p></tp:treatment-sec><tp:treatment-sec sec-type="Etymology"><title>Etymology</title><p>The specific name is derived from the morphological term uncus and the Latin suffix -<italic>plana</italic>, meaning flat, referring to the flattened uncus lobes.</p></tp:treatment-sec><tp:treatment-sec sec-type="Distribution"><title>Distribution</title><p>China: Yunnan, Chongqing, Fujian, Zhejiang.</p></tp:treatment-sec><tp:treatment-sec sec-type="Taxon discussion"><title>Taxon discussion</title><p>In the original description of <italic><tp:taxon-name><tp:taxon-name-part taxon-name-part-type="genus" reg="Stauropus"/><tp:taxon-name-part taxon-name-part-type="subgenus" reg="Benbowia">B.</tp:taxon-name-part> <tp:taxon-name-part taxon-name-part-type="species" reg="callista">callista</tp:taxon-name-part> <tp:taxon-name-part taxon-name-part-type="subspecies" reg="xingyun">xingyun</tp:taxon-name-part></tp:taxon-name></italic>, there are seven paratypes from Hutiaoxia, Yunnan (GU (02-01) and GU 55-05) and Chongqing. Based on the illustration (<xref ref-type="bibr" rid="B13852840">Schintlmeister and Fang 2001</xref>: fig. 39), these paratypes are hereby assigned to this new species.</p></tp:treatment-sec><tp:treatment-sec><!--Section generated to contain objects referenced in tp:taxon-treatment.--><fig-group id="F13852876" position="float" orientation="portrait"><caption><p>Adults of <italic><tp:taxon-name><tp:taxon-name-part taxon-name-part-type="genus" reg="Stauropus"/><tp:taxon-name-part taxon-name-part-type="subgenus" reg="Benbowia">Benbowia</tp:taxon-name-part></tp:taxon-name></italic> spp. Scale bar = 1 cm:</p></caption><fig id="F13852882" position="float" orientation="portrait"><object-id xmlns:xlink="http://www.w3.org/1999/xlink" content-type="arpha" xlink:type="simple">D5DD3007-CFE6-56CA-9232-E0805A384C86</object-id><object-id xmlns:xlink="http://www.w3.org/1999/xlink" content-type="doi" xlink:type="simple">10.3897/BDJ.14.e195460.figure1a</object-id><label>Figure 1a.</label><caption><p><italic><tp:taxon-name><tp:taxon-name-part taxon-name-part-type="genus" reg="Stauropus"/><tp:taxon-name-part taxon-name-part-type="subgenus" reg="Benbowia">Benbowia</tp:taxon-name-part> <tp:taxon-name-part taxon-name-part-type="species" reg="uncusplana">uncusplana</tp:taxon-name-part></tp:taxon-name></italic> sp. nov., holotype, ♂, Yunnan, Not242;</p></caption><graphic xmlns:xlink="http://www.w3.org/1999/xlink" xlink:href="bdj-14-e195460-g001_a.jpg" xlink:type="simple" position="float" orientation="portrait" id="oo_1519905.jpg"><uri content-type="original_file" xlink:type="simple">https://binary.pensoft.net/fig/1519905</uri></graphic></fig><fig id="F13852883" position="float" orientation="portrait"><object-id xmlns:xlink="http://www.w3.org/1999/xlink" content-type="arpha" xlink:type="simple">952655C2-FDC9-577A-AA55-1EE83F12909D</object-id><object-id xmlns:xlink="http://www.w3.org/1999/xlink" content-type="doi" xlink:type="simple">10.3897/BDJ.14.e195460.figure1b</object-id><label>Figure 1b.</label><caption><p><italic><tp:taxon-name><tp:taxon-name-part taxon-name-part-type="genus" reg="Stauropus"/><tp:taxon-name-part taxon-name-part-type="subgenus" reg="Benbowia">Benbowia</tp:taxon-name-part> <tp:taxon-name-part taxon-name-part-type="species" reg="uncusplana">uncusplana</tp:taxon-name-part></tp:taxon-name></italic> sp. nov., paratype, ♂, Yunnan, Not223;</p></caption><graphic xmlns:xlink="http://www.w3.org/1999/xlink" xlink:href="bdj-14-e195460-g001_b.jpg" xlink:type="simple" position="float" orientation="portrait" id="oo_1519906.jpg"><uri content-type="original_file" xlink:type="simple">https://binary.pensoft.net/fig/1519906</uri></graphic></fig><fig id="F13852884" position="float" orientation="portrait"><object-id xmlns:xlink="http://www.w3.org/1999/xlink" content-type="arpha" xlink:type="simple">3158E65E-BCF8-55C1-AD30-A4AC622A4518</object-id><object-id xmlns:xlink="http://www.w3.org/1999/xlink" content-type="doi" xlink:type="simple">10.3897/BDJ.14.e195460.figure1c</object-id><label>Figure 1c.</label><caption><p><italic><tp:taxon-name><tp:taxon-name-part taxon-name-part-type="genus" reg="Stauropus"/><tp:taxon-name-part taxon-name-part-type="subgenus" reg="Benbowia">Benbowia</tp:taxon-name-part> <tp:taxon-name-part taxon-name-part-type="species" reg="uncusplana">uncusplana</tp:taxon-name-part></tp:taxon-name></italic> sp. nov., paratype, ♂, Fujian, Not234;</p></caption><graphic xmlns:xlink="http://www.w3.org/1999/xlink" xlink:href="bdj-14-e195460-g001_c.jpg" xlink:type="simple" position="float" orientation="portrait" id="oo_1519907.jpg"><uri content-type="original_file" xlink:type="simple">https://binary.pensoft.net/fig/1519907</uri></graphic></fig><fig id="F13852885" position="float" orientation="portrait"><object-id xmlns:xlink="http://www.w3.org/1999/xlink" content-type="arpha" xlink:type="simple">BD26EDF7-8D71-51BF-BC96-9CF35335F6AA</object-id><object-id xmlns:xlink="http://www.w3.org/1999/xlink" content-type="doi" xlink:type="simple">10.3897/BDJ.14.e195460.figure1d</object-id><label>Figure 1d.</label><caption><p><italic><tp:taxon-name><tp:taxon-name-part taxon-name-part-type="genus" reg="Stauropus"/><tp:taxon-name-part taxon-name-part-type="subgenus" reg="Benbowia">Benbowia</tp:taxon-name-part> <tp:taxon-name-part taxon-name-part-type="species" reg="uncusplana">uncusplana</tp:taxon-name-part></tp:taxon-name></italic> sp. nov., paratype, Chongqing, YTL02;</p></caption><graphic xmlns:xlink="http://www.w3.org/1999/xlink" xlink:href="bdj-14-e195460-g001_d.jpg" xlink:type="simple" position="float" orientation="portrait" id="oo_1519908.jpg"><uri content-type="original_file" xlink:type="simple">https://binary.pensoft.net/fig/1519908</uri></graphic></fig><fig id="F13852886" position="float" orientation="portrait"><object-id xmlns:xlink="http://www.w3.org/1999/xlink" content-type="arpha" xlink:type="simple">2C173884-51AE-5C14-AF35-1AAB59200019</object-id><object-id xmlns:xlink="http://www.w3.org/1999/xlink" content-type="doi" xlink:type="simple">10.3897/BDJ.14.e195460.figure1e</object-id><label>Figure 1e.</label><caption><p><italic><tp:taxon-name><tp:taxon-name-part taxon-name-part-type="genus" reg="Stauropus"/><tp:taxon-name-part taxon-name-part-type="subgenus" reg="Benbowia">Benbowia</tp:taxon-name-part> <tp:taxon-name-part taxon-name-part-type="species" reg="uncusplana">uncusplana</tp:taxon-name-part></tp:taxon-name></italic> sp. nov., paratype, ♂, Zhejiang, Not222;</p></caption><graphic xmlns:xlink="http://www.w3.org/1999/xlink" xlink:href="bdj-14-e195460-g001_e.jpg" xlink:type="simple" position="float" orientation="portrait" id="oo_1519909.jpg"><uri content-type="original_file" xlink:type="simple">https://binary.pensoft.net/fig/1519909</uri></graphic></fig><fig id="F13852887" position="float" orientation="portrait"><object-id xmlns:xlink="http://www.w3.org/1999/xlink" content-type="arpha" xlink:type="simple">D5047520-24F8-5EE2-94EB-CC88CC6448F2</object-id><object-id xmlns:xlink="http://www.w3.org/1999/xlink" content-type="doi" xlink:type="simple">10.3897/BDJ.14.e195460.figure1f</object-id><label>Figure 1f.</label><caption><p><italic><tp:taxon-name><tp:taxon-name-part taxon-name-part-type="genus" reg="Stauropus"/><tp:taxon-name-part taxon-name-part-type="subgenus" reg="Benbowia">Benbowia</tp:taxon-name-part> <tp:taxon-name-part taxon-name-part-type="species" reg="callista">callista</tp:taxon-name-part> <tp:taxon-name-part taxon-name-part-type="subspecies" reg="xingyun">xingyun</tp:taxon-name-part></tp:taxon-name></italic>, ♂, Sichuan, Not224.</p></caption><graphic xmlns:xlink="http://www.w3.org/1999/xlink" xlink:href="bdj-14-e195460-g001_f.jpg" xlink:type="simple" position="float" orientation="portrait" id="oo_1589224.jpg"><uri content-type="original_file" xlink:type="simple">https://binary.pensoft.net/fig/1589224</uri></graphic></fig></fig-group><fig id="F13852882" position="float" orientation="portrait"><object-id xmlns:xlink="http://www.w3.org/1999/xlink" content-type="arpha" xlink:type="simple">D5DD3007-CFE6-56CA-9232-E0805A384C86</object-id><object-id xmlns:xlink="http://www.w3.org/1999/xlink" content-type="doi" xlink:type="simple">10.3897/BDJ.14.e195460.figure1a</object-id><label>Figure 1a.</label><caption><p><italic><tp:taxon-name><tp:taxon-name-part taxon-name-part-type="genus" reg="Stauropus"/><tp:taxon-name-part taxon-name-part-type="subgenus" reg="Benbowia">Benbowia</tp:taxon-name-part> <tp:taxon-name-part taxon-name-part-type="species" reg="uncusplana">uncusplana</tp:taxon-name-part></tp:taxon-name></italic> sp. nov., holotype, ♂, Yunnan, Not242;</p></caption><graphic xmlns:xlink="http://www.w3.org/1999/xlink" xlink:href="bdj-14-e195460-g001_a.jpg" xlink:type="simple" position="float" orientation="portrait" id="oo_1519905.jpg"><uri content-type="original_file" xlink:type="simple">https://binary.pensoft.net/fig/1519905</uri></graphic></fig><fig id="F13852883" position="float" orientation="portrait"><object-id xmlns:xlink="http://www.w3.org/1999/xlink" content-type="arpha" xlink:type="simple">952655C2-FDC9-577A-AA55-1EE83F12909D</object-id><object-id xmlns:xlink="http://www.w3.org/1999/xlink" content-type="doi" xlink:type="simple">10.3897/BDJ.14.e195460.figure1b</object-id><label>Figure 1b.</label><caption><p><italic><tp:taxon-name><tp:taxon-name-part taxon-name-part-type="genus" reg="Stauropus"/><tp:taxon-name-part taxon-name-part-type="subgenus" reg="Benbowia">Benbowia</tp:taxon-name-part> <tp:taxon-name-part taxon-name-part-type="species" reg="uncusplana">uncusplana</tp:taxon-name-part></tp:taxon-name></italic> sp. nov., paratype, ♂, Yunnan, Not223;</p></caption><graphic xmlns:xlink="http://www.w3.org/1999/xlink" xlink:href="bdj-14-e195460-g001_b.jpg" xlink:type="simple" position="float" orientation="portrait" id="oo_1519906.jpg"><uri content-type="original_file" xlink:type="simple">https://binary.pensoft.net/fig/1519906</uri></graphic></fig><fig id="F13852884" position="float" orientation="portrait"><object-id xmlns:xlink="http://www.w3.org/1999/xlink" content-type="arpha" xlink:type="simple">3158E65E-BCF8-55C1-AD30-A4AC622A4518</object-id><object-id xmlns:xlink="http://www.w3.org/1999/xlink" content-type="doi" xlink:type="simple">10.3897/BDJ.14.e195460.figure1c</object-id><label>Figure 1c.</label><caption><p><italic><tp:taxon-name><tp:taxon-name-part taxon-name-part-type="genus" reg="Stauropus"/><tp:taxon-name-part taxon-name-part-type="subgenus" reg="Benbowia">Benbowia</tp:taxon-name-part> <tp:taxon-name-part taxon-name-part-type="species" reg="uncusplana">uncusplana</tp:taxon-name-part></tp:taxon-name></italic> sp. nov., paratype, ♂, Fujian, Not234;</p></caption><graphic xmlns:xlink="http://www.w3.org/1999/xlink" xlink:href="bdj-14-e195460-g001_c.jpg" xlink:type="simple" position="float" orientation="portrait" id="oo_1519907.jpg"><uri content-type="original_file" xlink:type="simple">https://binary.pensoft.net/fig/1519907</uri></graphic></fig><fig id="F13852885" position="float" orientation="portrait"><object-id xmlns:xlink="http://www.w3.org/1999/xlink" content-type="arpha" xlink:type="simple">BD26EDF7-8D71-51BF-BC96-9CF35335F6AA</object-id><object-id xmlns:xlink="http://www.w3.org/1999/xlink" content-type="doi" xlink:type="simple">10.3897/BDJ.14.e195460.figure1d</object-id><label>Figure 1d.</label><caption><p><italic><tp:taxon-name><tp:taxon-name-part taxon-name-part-type="genus" reg="Stauropus"/><tp:taxon-name-part taxon-name-part-type="subgenus" reg="Benbowia">Benbowia</tp:taxon-name-part> <tp:taxon-name-part taxon-name-part-type="species" reg="uncusplana">uncusplana</tp:taxon-name-part></tp:taxon-name></italic> sp. nov., paratype, Chongqing, YTL02;</p></caption><graphic xmlns:xlink="http://www.w3.org/1999/xlink" xlink:href="bdj-14-e195460-g001_d.jpg" xlink:type="simple" position="float" orientation="portrait" id="oo_1519908.jpg"><uri content-type="original_file" xlink:type="simple">https://binary.pensoft.net/fig/1519908</uri></graphic></fig><fig id="F13852886" position="float" orientation="portrait"><object-id xmlns:xlink="http://www.w3.org/1999/xlink" content-type="arpha" xlink:type="simple">2C173884-51AE-5C14-AF35-1AAB59200019</object-id><object-id xmlns:xlink="http://www.w3.org/1999/xlink" content-type="doi" xlink:type="simple">10.3897/BDJ.14.e195460.figure1e</object-id><label>Figure 1e.</label><caption><p><italic><tp:taxon-name><tp:taxon-name-part taxon-name-part-type="genus" reg="Stauropus"/><tp:taxon-name-part taxon-name-part-type="subgenus" reg="Benbowia">Benbowia</tp:taxon-name-part> <tp:taxon-name-part taxon-name-part-type="species" reg="uncusplana">uncusplana</tp:taxon-name-part></tp:taxon-name></italic> sp. nov., paratype, ♂, Zhejiang, Not222;</p></caption><graphic xmlns:xlink="http://www.w3.org/1999/xlink" xlink:href="bdj-14-e195460-g001_e.jpg" xlink:type="simple" position="float" orientation="portrait" id="oo_1519909.jpg"><uri content-type="original_file" xlink:type="simple">https://binary.pensoft.net/fig/1519909</uri></graphic></fig><fig-group id="F13852904" position="float" orientation="portrait"><caption><p>Genitalia of <italic><tp:taxon-name><tp:taxon-name-part taxon-name-part-type="genus" reg="Stauropus"/><tp:taxon-name-part taxon-name-part-type="subgenus" reg="Benbowia">Benbowia</tp:taxon-name-part></tp:taxon-name></italic> spp. Scale bar = 1 mm:</p></caption><fig id="F13852909" position="float" orientation="portrait"><object-id xmlns:xlink="http://www.w3.org/1999/xlink" content-type="arpha" xlink:type="simple">D1719631-DF7C-5435-92C4-F9099E087B7A</object-id><object-id xmlns:xlink="http://www.w3.org/1999/xlink" content-type="doi" xlink:type="simple">10.3897/BDJ.14.e195460.figure3a</object-id><label>Figure 3a.</label><caption><p><italic><tp:taxon-name><tp:taxon-name-part taxon-name-part-type="genus" reg="Stauropus"/><tp:taxon-name-part taxon-name-part-type="subgenus" reg="Benbowia">Benbowia</tp:taxon-name-part> <tp:taxon-name-part taxon-name-part-type="species" reg="uncusplana">uncusplana</tp:taxon-name-part></tp:taxon-name></italic> sp. nov., holotype, ♂, Yunnan, Not242;</p></caption><graphic xmlns:xlink="http://www.w3.org/1999/xlink" xlink:href="bdj-14-e195460-g003_a.jpg" xlink:type="simple" position="float" orientation="portrait" id="oo_1519916.jpg"><uri content-type="original_file" xlink:type="simple">https://binary.pensoft.net/fig/1519916</uri></graphic></fig><fig id="F13852910" position="float" orientation="portrait"><object-id xmlns:xlink="http://www.w3.org/1999/xlink" content-type="arpha" xlink:type="simple">C158569A-0740-5CE2-A53E-4F61CA87D4CD</object-id><object-id xmlns:xlink="http://www.w3.org/1999/xlink" content-type="doi" xlink:type="simple">10.3897/BDJ.14.e195460.figure3b</object-id><label>Figure 3b.</label><caption><p><italic><tp:taxon-name><tp:taxon-name-part taxon-name-part-type="genus" reg="Stauropus"/><tp:taxon-name-part taxon-name-part-type="subgenus" reg="Benbowia">Benbowia</tp:taxon-name-part> <tp:taxon-name-part taxon-name-part-type="species" reg="uncusplana">uncusplana</tp:taxon-name-part></tp:taxon-name></italic> sp. nov., paratype, ♂, Yunnan, Not223;</p></caption><graphic xmlns:xlink="http://www.w3.org/1999/xlink" xlink:href="bdj-14-e195460-g003_b.jpg" xlink:type="simple" position="float" orientation="portrait" id="oo_1519922.jpg"><uri content-type="original_file" xlink:type="simple">https://binary.pensoft.net/fig/1519922</uri></graphic></fig><fig id="F13852911" position="float" orientation="portrait"><object-id xmlns:xlink="http://www.w3.org/1999/xlink" content-type="arpha" xlink:type="simple">6CBBFDEC-83E3-599B-98A4-A91171FD0736</object-id><object-id xmlns:xlink="http://www.w3.org/1999/xlink" content-type="doi" xlink:type="simple">10.3897/BDJ.14.e195460.figure3c</object-id><label>Figure 3c.</label><caption><p><italic><tp:taxon-name><tp:taxon-name-part taxon-name-part-type="genus" reg="Stauropus"/><tp:taxon-name-part taxon-name-part-type="subgenus" reg="Benbowia">Benbowia</tp:taxon-name-part> <tp:taxon-name-part taxon-name-part-type="species" reg="uncusplana">uncusplana</tp:taxon-name-part></tp:taxon-name></italic> sp. nov., paratype, ♂, Fujian, Not234;</p></caption><graphic xmlns:xlink="http://www.w3.org/1999/xlink" xlink:href="bdj-14-e195460-g003_c.jpg" xlink:type="simple" position="float" orientation="portrait" id="oo_1519923.jpg"><uri content-type="original_file" xlink:type="simple">https://binary.pensoft.net/fig/1519923</uri></graphic></fig><fig id="F13852912" position="float" orientation="portrait"><object-id xmlns:xlink="http://www.w3.org/1999/xlink" content-type="arpha" xlink:type="simple">28633F07-490D-5A23-B92E-DBFCFD49110D</object-id><object-id xmlns:xlink="http://www.w3.org/1999/xlink" content-type="doi" xlink:type="simple">10.3897/BDJ.14.e195460.figure3d</object-id><label>Figure 3d.</label><caption><p><italic><tp:taxon-name><tp:taxon-name-part taxon-name-part-type="genus" reg="Stauropus"/><tp:taxon-name-part taxon-name-part-type="subgenus" reg="Benbowia">Benbowia</tp:taxon-name-part> <tp:taxon-name-part taxon-name-part-type="species" reg="uncusplana">uncusplana</tp:taxon-name-part></tp:taxon-name></italic> sp. nov., paratype, Chongqing, YTL01;</p></caption><graphic xmlns:xlink="http://www.w3.org/1999/xlink" xlink:href="bdj-14-e195460-g003_d.jpg" xlink:type="simple" position="float" orientation="portrait" id="oo_1519924.jpg"><uri content-type="original_file" xlink:type="simple">https://binary.pensoft.net/fig/1519924</uri></graphic></fig><fig id="F13852913" position="float" orientation="portrait"><object-id xmlns:xlink="http://www.w3.org/1999/xlink" content-type="arpha" xlink:type="simple">B38BF6EC-6960-59F6-AF36-C40B4C059C36</object-id><object-id xmlns:xlink="http://www.w3.org/1999/xlink" content-type="doi" xlink:type="simple">10.3897/BDJ.14.e195460.figure3e</object-id><label>Figure 3e.</label><caption><p><italic><tp:taxon-name><tp:taxon-name-part taxon-name-part-type="genus" reg="Stauropus"/><tp:taxon-name-part taxon-name-part-type="subgenus" reg="Benbowia">Benbowia</tp:taxon-name-part> <tp:taxon-name-part taxon-name-part-type="species" reg="uncusplana">uncusplana</tp:taxon-name-part></tp:taxon-name></italic> sp. nov., paratype, ♂, Zhejiang, Not222, phallus missing;</p></caption><graphic xmlns:xlink="http://www.w3.org/1999/xlink" xlink:href="bdj-14-e195460-g003_e.jpg" xlink:type="simple" position="float" orientation="portrait" id="oo_1589228.jpg"><uri content-type="original_file" xlink:type="simple">https://binary.pensoft.net/fig/1589228</uri></graphic></fig><fig id="F13852914" position="float" orientation="portrait"><object-id xmlns:xlink="http://www.w3.org/1999/xlink" content-type="arpha" xlink:type="simple">9BFACD29-2D2C-5C1C-8227-622D3F0535EC</object-id><object-id xmlns:xlink="http://www.w3.org/1999/xlink" content-type="doi" xlink:type="simple">10.3897/BDJ.14.e195460.figure3f</object-id><label>Figure 3f.</label><caption><p><italic><tp:taxon-name><tp:taxon-name-part taxon-name-part-type="genus" reg="Stauropus"/><tp:taxon-name-part taxon-name-part-type="subgenus" reg="Benbowia">Benbowia</tp:taxon-name-part> <tp:taxon-name-part taxon-name-part-type="species" reg="callista">callista</tp:taxon-name-part> <tp:taxon-name-part taxon-name-part-type="subspecies" reg="xingyun">xingyun</tp:taxon-name-part></tp:taxon-name></italic>, Sichuan, Not224.</p></caption><graphic xmlns:xlink="http://www.w3.org/1999/xlink" xlink:href="bdj-14-e195460-g003_f.jpg" xlink:type="simple" position="float" orientation="portrait" id="oo_1519926.jpg"><uri content-type="original_file" xlink:type="simple">https://binary.pensoft.net/fig/1519926</uri></graphic></fig></fig-group><fig id="F13852909" position="float" orientation="portrait"><object-id xmlns:xlink="http://www.w3.org/1999/xlink" content-type="arpha" xlink:type="simple">D1719631-DF7C-5435-92C4-F9099E087B7A</object-id><object-id xmlns:xlink="http://www.w3.org/1999/xlink" content-type="doi" xlink:type="simple">10.3897/BDJ.14.e195460.figure3a</object-id><label>Figure 3a.</label><caption><p><italic><tp:taxon-name><tp:taxon-name-part taxon-name-part-type="genus" reg="Stauropus"/><tp:taxon-name-part taxon-name-part-type="subgenus" reg="Benbowia">Benbowia</tp:taxon-name-part> <tp:taxon-name-part taxon-name-part-type="species" reg="uncusplana">uncusplana</tp:taxon-name-part></tp:taxon-name></italic> sp. nov., holotype, ♂, Yunnan, Not242;</p></caption><graphic xmlns:xlink="http://www.w3.org/1999/xlink" xlink:href="bdj-14-e195460-g003_a.jpg" xlink:type="simple" position="float" orientation="portrait" id="oo_1519916.jpg"><uri content-type="original_file" xlink:type="simple">https://binary.pensoft.net/fig/1519916</uri></graphic></fig><fig id="F13852910" position="float" orientation="portrait"><object-id xmlns:xlink="http://www.w3.org/1999/xlink" content-type="arpha" xlink:type="simple">C158569A-0740-5CE2-A53E-4F61CA87D4CD</object-id><object-id xmlns:xlink="http://www.w3.org/1999/xlink" content-type="doi" xlink:type="simple">10.3897/BDJ.14.e195460.figure3b</object-id><label>Figure 3b.</label><caption><p><italic><tp:taxon-name><tp:taxon-name-part taxon-name-part-type="genus" reg="Stauropus"/><tp:taxon-name-part taxon-name-part-type="subgenus" reg="Benbowia">Benbowia</tp:taxon-name-part> <tp:taxon-name-part taxon-name-part-type="species" reg="uncusplana">uncusplana</tp:taxon-name-part></tp:taxon-name></italic> sp. nov., paratype, ♂, Yunnan, Not223;</p></caption><graphic xmlns:xlink="http://www.w3.org/1999/xlink" xlink:href="bdj-14-e195460-g003_b.jpg" xlink:type="simple" position="float" orientation="portrait" id="oo_1519922.jpg"><uri content-type="original_file" xlink:type="simple">https://binary.pensoft.net/fig/1519922</uri></graphic></fig><fig id="F13852911" position="float" orientation="portrait"><object-id xmlns:xlink="http://www.w3.org/1999/xlink" content-type="arpha" xlink:type="simple">6CBBFDEC-83E3-599B-98A4-A91171FD0736</object-id><object-id xmlns:xlink="http://www.w3.org/1999/xlink" content-type="doi" xlink:type="simple">10.3897/BDJ.14.e195460.figure3c</object-id><label>Figure 3c.</label><caption><p><italic><tp:taxon-name><tp:taxon-name-part taxon-name-part-type="genus" reg="Stauropus"/><tp:taxon-name-part taxon-name-part-type="subgenus" reg="Benbowia">Benbowia</tp:taxon-name-part> <tp:taxon-name-part taxon-name-part-type="species" reg="uncusplana">uncusplana</tp:taxon-name-part></tp:taxon-name></italic> sp. nov., paratype, ♂, Fujian, Not234;</p></caption><graphic xmlns:xlink="http://www.w3.org/1999/xlink" xlink:href="bdj-14-e195460-g003_c.jpg" xlink:type="simple" position="float" orientation="portrait" id="oo_1519923.jpg"><uri content-type="original_file" xlink:type="simple">https://binary.pensoft.net/fig/1519923</uri></graphic></fig><fig id="F13852912" position="float" orientation="portrait"><object-id xmlns:xlink="http://www.w3.org/1999/xlink" content-type="arpha" xlink:type="simple">28633F07-490D-5A23-B92E-DBFCFD49110D</object-id><object-id xmlns:xlink="http://www.w3.org/1999/xlink" content-type="doi" xlink:type="simple">10.3897/BDJ.14.e195460.figure3d</object-id><label>Figure 3d.</label><caption><p><italic><tp:taxon-name><tp:taxon-name-part taxon-name-part-type="genus" reg="Stauropus"/><tp:taxon-name-part taxon-name-part-type="subgenus" reg="Benbowia">Benbowia</tp:taxon-name-part> <tp:taxon-name-part taxon-name-part-type="species" reg="uncusplana">uncusplana</tp:taxon-name-part></tp:taxon-name></italic> sp. nov., paratype, Chongqing, YTL01;</p></caption><graphic xmlns:xlink="http://www.w3.org/1999/xlink" xlink:href="bdj-14-e195460-g003_d.jpg" xlink:type="simple" position="float" orientation="portrait" id="oo_1519924.jpg"><uri content-type="original_file" xlink:type="simple">https://binary.pensoft.net/fig/1519924</uri></graphic></fig><fig id="F13852913" position="float" orientation="portrait"><object-id xmlns:xlink="http://www.w3.org/1999/xlink" content-type="arpha" xlink:type="simple">B38BF6EC-6960-59F6-AF36-C40B4C059C36</object-id><object-id xmlns:xlink="http://www.w3.org/1999/xlink" content-type="doi" xlink:type="simple">10.3897/BDJ.14.e195460.figure3e</object-id><label>Figure 3e.</label><caption><p><italic><tp:taxon-name><tp:taxon-name-part taxon-name-part-type="genus" reg="Stauropus"/><tp:taxon-name-part taxon-name-part-type="subgenus" reg="Benbowia">Benbowia</tp:taxon-name-part> <tp:taxon-name-part taxon-name-part-type="species" reg="uncusplana">uncusplana</tp:taxon-name-part></tp:taxon-name></italic> sp. nov., paratype, ♂, Zhejiang, Not222, phallus missing;</p></caption><graphic xmlns:xlink="http://www.w3.org/1999/xlink" xlink:href="bdj-14-e195460-g003_e.jpg" xlink:type="simple" position="float" orientation="portrait" id="oo_1589228.jpg"><uri content-type="original_file" xlink:type="simple">https://binary.pensoft.net/fig/1589228</uri></graphic></fig><fig-group id="F13852924" position="float" orientation="portrait"><caption><p>The 8<sup>th</sup> abdominal segment of <italic><tp:taxon-name><tp:taxon-name-part taxon-name-part-type="genus" reg="Stauropus"/><tp:taxon-name-part taxon-name-part-type="subgenus" reg="Benbowia">Benbowia</tp:taxon-name-part></tp:taxon-name></italic> spp. Left: 8<sup>th</sup> sternite, right: 8<sup>th</sup> tergite. Scale bar = 1 mm:</p></caption><fig id="F13852929" position="float" orientation="portrait"><object-id xmlns:xlink="http://www.w3.org/1999/xlink" content-type="arpha" xlink:type="simple">2F009315-7F52-583B-A433-5D6429C3E7F3</object-id><object-id xmlns:xlink="http://www.w3.org/1999/xlink" content-type="doi" xlink:type="simple">10.3897/BDJ.14.e195460.figure5a</object-id><label>Figure 5a.</label><caption><p><italic><tp:taxon-name><tp:taxon-name-part taxon-name-part-type="genus" reg="Stauropus"/><tp:taxon-name-part taxon-name-part-type="subgenus" reg="Benbowia">Benbowia</tp:taxon-name-part> <tp:taxon-name-part taxon-name-part-type="species" reg="uncusplana">uncusplana</tp:taxon-name-part></tp:taxon-name></italic> sp. nov., holotype, ♂, Yunnan, Not242;</p></caption><graphic xmlns:xlink="http://www.w3.org/1999/xlink" xlink:href="bdj-14-e195460-g005_a.jpg" xlink:type="simple" position="float" orientation="portrait" id="oo_1519931.jpg"><uri content-type="original_file" xlink:type="simple">https://binary.pensoft.net/fig/1519931</uri></graphic></fig><fig id="F13852930" position="float" orientation="portrait"><object-id xmlns:xlink="http://www.w3.org/1999/xlink" content-type="arpha" xlink:type="simple">7E2E2AE6-BEA9-58C3-B7C4-7443A6ACD98E</object-id><object-id xmlns:xlink="http://www.w3.org/1999/xlink" content-type="doi" xlink:type="simple">10.3897/BDJ.14.e195460.figure5b</object-id><label>Figure 5b.</label><caption><p><italic><tp:taxon-name><tp:taxon-name-part taxon-name-part-type="genus" reg="Stauropus"/><tp:taxon-name-part taxon-name-part-type="subgenus" reg="Benbowia">Benbowia</tp:taxon-name-part> <tp:taxon-name-part taxon-name-part-type="species" reg="uncusplana">uncusplana</tp:taxon-name-part></tp:taxon-name></italic>, paratype, ♂, Yunnan, Not223;</p></caption><graphic xmlns:xlink="http://www.w3.org/1999/xlink" xlink:href="bdj-14-e195460-g005_b.jpg" xlink:type="simple" position="float" orientation="portrait" id="oo_1519932.jpg"><uri content-type="original_file" xlink:type="simple">https://binary.pensoft.net/fig/1519932</uri></graphic></fig><fig id="F13852931" position="float" orientation="portrait"><object-id xmlns:xlink="http://www.w3.org/1999/xlink" content-type="arpha" xlink:type="simple">1777387E-0FA7-56EE-91A3-26A543E03F48</object-id><object-id xmlns:xlink="http://www.w3.org/1999/xlink" content-type="doi" xlink:type="simple">10.3897/BDJ.14.e195460.figure5c</object-id><label>Figure 5c.</label><caption><p><italic><tp:taxon-name><tp:taxon-name-part taxon-name-part-type="genus" reg="Stauropus"/><tp:taxon-name-part taxon-name-part-type="subgenus" reg="Benbowia">Benbowia</tp:taxon-name-part> <tp:taxon-name-part taxon-name-part-type="species" reg="uncusplana">uncusplana</tp:taxon-name-part></tp:taxon-name></italic>, paratype, ♂, Fujian, Not234;</p></caption><graphic xmlns:xlink="http://www.w3.org/1999/xlink" xlink:href="bdj-14-e195460-g005_c.jpg" xlink:type="simple" position="float" orientation="portrait" id="oo_1519933.jpg"><uri content-type="original_file" xlink:type="simple">https://binary.pensoft.net/fig/1519933</uri></graphic></fig><fig id="F13852932" position="float" orientation="portrait"><object-id xmlns:xlink="http://www.w3.org/1999/xlink" content-type="arpha" xlink:type="simple">3C8A8D3E-CCAA-553A-89BF-2034A893F985</object-id><object-id xmlns:xlink="http://www.w3.org/1999/xlink" content-type="doi" xlink:type="simple">10.3897/BDJ.14.e195460.figure5d</object-id><label>Figure 5d.</label><caption><p><italic><tp:taxon-name><tp:taxon-name-part taxon-name-part-type="genus" reg="Stauropus"/><tp:taxon-name-part taxon-name-part-type="subgenus" reg="Benbowia">Benbowia</tp:taxon-name-part> <tp:taxon-name-part taxon-name-part-type="species" reg="uncusplana">uncusplana</tp:taxon-name-part></tp:taxon-name></italic>, paratype, ♂, Chongqing, YTL01;</p></caption><graphic xmlns:xlink="http://www.w3.org/1999/xlink" xlink:href="bdj-14-e195460-g005_d.jpg" xlink:type="simple" position="float" orientation="portrait" id="oo_1519934.jpg"><uri content-type="original_file" xlink:type="simple">https://binary.pensoft.net/fig/1519934</uri></graphic></fig><fig id="F13852933" position="float" orientation="portrait"><object-id xmlns:xlink="http://www.w3.org/1999/xlink" content-type="arpha" xlink:type="simple">E6918C21-1A63-560E-A848-29D046CD8ADB</object-id><object-id xmlns:xlink="http://www.w3.org/1999/xlink" content-type="doi" xlink:type="simple">10.3897/BDJ.14.e195460.figure5e</object-id><label>Figure 5e.</label><caption><p><italic><tp:taxon-name><tp:taxon-name-part taxon-name-part-type="genus" reg="Stauropus"/><tp:taxon-name-part taxon-name-part-type="subgenus" reg="Benbowia">Benbowia</tp:taxon-name-part> <tp:taxon-name-part taxon-name-part-type="species" reg="uncusplana">uncusplana</tp:taxon-name-part></tp:taxon-name></italic>, paratype, ♂, Zhejiang, Not222;</p></caption><graphic xmlns:xlink="http://www.w3.org/1999/xlink" xlink:href="bdj-14-e195460-g005_e.jpg" xlink:type="simple" position="float" orientation="portrait" id="oo_1620139.jpg"><uri content-type="original_file" xlink:type="simple">https://binary.pensoft.net/fig/1620139</uri></graphic></fig><fig id="F13852934" position="float" orientation="portrait"><object-id xmlns:xlink="http://www.w3.org/1999/xlink" content-type="arpha" xlink:type="simple">ED486C45-7B11-5A78-B720-7C46E323B059</object-id><object-id xmlns:xlink="http://www.w3.org/1999/xlink" content-type="doi" xlink:type="simple">10.3897/BDJ.14.e195460.figure5f</object-id><label>Figure 5f.</label><caption><p><italic><tp:taxon-name><tp:taxon-name-part taxon-name-part-type="genus" reg="Stauropus"/><tp:taxon-name-part taxon-name-part-type="subgenus" reg="Benbowia">Benbowia</tp:taxon-name-part> <tp:taxon-name-part taxon-name-part-type="species" reg="callista">callista</tp:taxon-name-part> <tp:taxon-name-part taxon-name-part-type="subspecies" reg="xingyun">xingyun</tp:taxon-name-part></tp:taxon-name></italic>, ♂, Sichuan, Not224.</p></caption><graphic xmlns:xlink="http://www.w3.org/1999/xlink" xlink:href="bdj-14-e195460-g005_f.jpg" xlink:type="simple" position="float" orientation="portrait" id="oo_1519936.jpg"><uri content-type="original_file" xlink:type="simple">https://binary.pensoft.net/fig/1519936</uri></graphic></fig></fig-group><fig id="F13852929" position="float" orientation="portrait"><object-id xmlns:xlink="http://www.w3.org/1999/xlink" content-type="arpha" xlink:type="simple">2F009315-7F52-583B-A433-5D6429C3E7F3</object-id><object-id xmlns:xlink="http://www.w3.org/1999/xlink" content-type="doi" xlink:type="simple">10.3897/BDJ.14.e195460.figure5a</object-id><label>Figure 5a.</label><caption><p><italic><tp:taxon-name><tp:taxon-name-part taxon-name-part-type="genus" reg="Stauropus"/><tp:taxon-name-part taxon-name-part-type="subgenus" reg="Benbowia">Benbowia</tp:taxon-name-part> <tp:taxon-name-part taxon-name-part-type="species" reg="uncusplana">uncusplana</tp:taxon-name-part></tp:taxon-name></italic> sp. nov., holotype, ♂, Yunnan, Not242;</p></caption><graphic xmlns:xlink="http://www.w3.org/1999/xlink" xlink:href="bdj-14-e195460-g005_a.jpg" xlink:type="simple" position="float" orientation="portrait" id="oo_1519931.jpg"><uri content-type="original_file" xlink:type="simple">https://binary.pensoft.net/fig/1519931</uri></graphic></fig><fig id="F13852930" position="float" orientation="portrait"><object-id xmlns:xlink="http://www.w3.org/1999/xlink" content-type="arpha" xlink:type="simple">7E2E2AE6-BEA9-58C3-B7C4-7443A6ACD98E</object-id><object-id xmlns:xlink="http://www.w3.org/1999/xlink" content-type="doi" xlink:type="simple">10.3897/BDJ.14.e195460.figure5b</object-id><label>Figure 5b.</label><caption><p><italic><tp:taxon-name><tp:taxon-name-part taxon-name-part-type="genus" reg="Stauropus"/><tp:taxon-name-part taxon-name-part-type="subgenus" reg="Benbowia">Benbowia</tp:taxon-name-part> <tp:taxon-name-part taxon-name-part-type="species" reg="uncusplana">uncusplana</tp:taxon-name-part></tp:taxon-name></italic>, paratype, ♂, Yunnan, Not223;</p></caption><graphic xmlns:xlink="http://www.w3.org/1999/xlink" xlink:href="bdj-14-e195460-g005_b.jpg" xlink:type="simple" position="float" orientation="portrait" id="oo_1519932.jpg"><uri content-type="original_file" xlink:type="simple">https://binary.pensoft.net/fig/1519932</uri></graphic></fig><fig id="F13852931" position="float" orientation="portrait"><object-id xmlns:xlink="http://www.w3.org/1999/xlink" content-type="arpha" xlink:type="simple">1777387E-0FA7-56EE-91A3-26A543E03F48</object-id><object-id xmlns:xlink="http://www.w3.org/1999/xlink" content-type="doi" xlink:type="simple">10.3897/BDJ.14.e195460.figure5c</object-id><label>Figure 5c.</label><caption><p><italic><tp:taxon-name><tp:taxon-name-part taxon-name-part-type="genus" reg="Stauropus"/><tp:taxon-name-part taxon-name-part-type="subgenus" reg="Benbowia">Benbowia</tp:taxon-name-part> <tp:taxon-name-part taxon-name-part-type="species" reg="uncusplana">uncusplana</tp:taxon-name-part></tp:taxon-name></italic>, paratype, ♂, Fujian, Not234;</p></caption><graphic xmlns:xlink="http://www.w3.org/1999/xlink" xlink:href="bdj-14-e195460-g005_c.jpg" xlink:type="simple" position="float" orientation="portrait" id="oo_1519933.jpg"><uri content-type="original_file" xlink:type="simple">https://binary.pensoft.net/fig/1519933</uri></graphic></fig><fig id="F13852932" position="float" orientation="portrait"><object-id xmlns:xlink="http://www.w3.org/1999/xlink" content-type="arpha" xlink:type="simple">3C8A8D3E-CCAA-553A-89BF-2034A893F985</object-id><object-id xmlns:xlink="http://www.w3.org/1999/xlink" content-type="doi" xlink:type="simple">10.3897/BDJ.14.e195460.figure5d</object-id><label>Figure 5d.</label><caption><p><italic><tp:taxon-name><tp:taxon-name-part taxon-name-part-type="genus" reg="Stauropus"/><tp:taxon-name-part taxon-name-part-type="subgenus" reg="Benbowia">Benbowia</tp:taxon-name-part> <tp:taxon-name-part taxon-name-part-type="species" reg="uncusplana">uncusplana</tp:taxon-name-part></tp:taxon-name></italic>, paratype, ♂, Chongqing, YTL01;</p></caption><graphic xmlns:xlink="http://www.w3.org/1999/xlink" xlink:href="bdj-14-e195460-g005_d.jpg" xlink:type="simple" position="float" orientation="portrait" id="oo_1519934.jpg"><uri content-type="original_file" xlink:type="simple">https://binary.pensoft.net/fig/1519934</uri></graphic></fig><fig id="F13852933" position="float" orientation="portrait"><object-id xmlns:xlink="http://www.w3.org/1999/xlink" content-type="arpha" xlink:type="simple">E6918C21-1A63-560E-A848-29D046CD8ADB</object-id><object-id xmlns:xlink="http://www.w3.org/1999/xlink" content-type="doi" xlink:type="simple">10.3897/BDJ.14.e195460.figure5e</object-id><label>Figure 5e.</label><caption><p><italic><tp:taxon-name><tp:taxon-name-part taxon-name-part-type="genus" reg="Stauropus"/><tp:taxon-name-part taxon-name-part-type="subgenus" reg="Benbowia">Benbowia</tp:taxon-name-part> <tp:taxon-name-part taxon-name-part-type="species" reg="uncusplana">uncusplana</tp:taxon-name-part></tp:taxon-name></italic>, paratype, ♂, Zhejiang, Not222;</p></caption><graphic xmlns:xlink="http://www.w3.org/1999/xlink" xlink:href="bdj-14-e195460-g005_e.jpg" xlink:type="simple" position="float" orientation="portrait" id="oo_1620139.jpg"><uri content-type="original_file" xlink:type="simple">https://binary.pensoft.net/fig/1620139</uri></graphic></fig><fig id="F13852887" position="float" orientation="portrait"><object-id xmlns:xlink="http://www.w3.org/1999/xlink" content-type="arpha" xlink:type="simple">D5047520-24F8-5EE2-94EB-CC88CC6448F2</object-id><object-id xmlns:xlink="http://www.w3.org/1999/xlink" content-type="doi" xlink:type="simple">10.3897/BDJ.14.e195460.figure1f</object-id><label>Figure 1f.</label><caption><p><italic><tp:taxon-name><tp:taxon-name-part taxon-name-part-type="genus" reg="Stauropus"/><tp:taxon-name-part taxon-name-part-type="subgenus" reg="Benbowia">Benbowia</tp:taxon-name-part> <tp:taxon-name-part taxon-name-part-type="species" reg="callista">callista</tp:taxon-name-part> <tp:taxon-name-part taxon-name-part-type="subspecies" reg="xingyun">xingyun</tp:taxon-name-part></tp:taxon-name></italic>, ♂, Sichuan, Not224.</p></caption><graphic xmlns:xlink="http://www.w3.org/1999/xlink" xlink:href="bdj-14-e195460-g001_f.jpg" xlink:type="simple" position="float" orientation="portrait" id="oo_1589224.jpg"><uri content-type="original_file" xlink:type="simple">https://binary.pensoft.net/fig/1589224</uri></graphic></fig><fig-group id="F13852889" position="float" orientation="portrait"><caption><p>Adults of <italic><tp:taxon-name><tp:taxon-name-part taxon-name-part-type="genus" reg="Stauropus"/><tp:taxon-name-part taxon-name-part-type="subgenus" reg="Benbowia">Benbowia</tp:taxon-name-part></tp:taxon-name></italic> spp. Scale bar = 1 cm:</p></caption><fig id="F13852894" position="float" orientation="portrait"><object-id xmlns:xlink="http://www.w3.org/1999/xlink" content-type="arpha" xlink:type="simple">73403D48-907F-5770-8A18-821293230021</object-id><object-id xmlns:xlink="http://www.w3.org/1999/xlink" content-type="doi" xlink:type="simple">10.3897/BDJ.14.e195460.figure2a</object-id><label>Figure 2a.</label><caption><p><italic><tp:taxon-name><tp:taxon-name-part taxon-name-part-type="genus" reg="Stauropus"/><tp:taxon-name-part taxon-name-part-type="subgenus" reg="Benbowia">Benbowia</tp:taxon-name-part> <tp:taxon-name-part taxon-name-part-type="species" reg="callista">callista</tp:taxon-name-part></tp:taxon-name></italic>, ♂, Zhejiang, Not225;</p></caption><graphic xmlns:xlink="http://www.w3.org/1999/xlink" xlink:href="bdj-14-e195460-g002_a.jpg" xlink:type="simple" position="float" orientation="portrait" id="oo_1519911.jpg"><uri content-type="original_file" xlink:type="simple">https://binary.pensoft.net/fig/1519911</uri></graphic></fig><fig id="F13852895" position="float" orientation="portrait"><object-id xmlns:xlink="http://www.w3.org/1999/xlink" content-type="arpha" xlink:type="simple">D3ECD6A2-618F-52DA-A2CE-8FE0A22804A3</object-id><object-id xmlns:xlink="http://www.w3.org/1999/xlink" content-type="doi" xlink:type="simple">10.3897/BDJ.14.e195460.figure2b</object-id><label>Figure 2b.</label><caption><p><italic><tp:taxon-name><tp:taxon-name-part taxon-name-part-type="genus" reg="Stauropus"/><tp:taxon-name-part taxon-name-part-type="subgenus" reg="Benbowia">Benbowia</tp:taxon-name-part> <tp:taxon-name-part taxon-name-part-type="species" reg="motuoensis">motuoensis</tp:taxon-name-part></tp:taxon-name></italic> sp. nov., holotype ♂, Xizang, STS-82148;</p></caption><graphic xmlns:xlink="http://www.w3.org/1999/xlink" xlink:href="bdj-14-e195460-g002_b.jpg" xlink:type="simple" position="float" orientation="portrait" id="oo_1519913.jpg"><uri content-type="original_file" xlink:type="simple">https://binary.pensoft.net/fig/1519913</uri></graphic></fig><fig id="F13852896" position="float" orientation="portrait"><object-id xmlns:xlink="http://www.w3.org/1999/xlink" content-type="arpha" xlink:type="simple">7BD8101E-66AC-5DF1-94E7-7B0ED9C4076D</object-id><object-id xmlns:xlink="http://www.w3.org/1999/xlink" content-type="doi" xlink:type="simple">10.3897/BDJ.14.e195460.figure2c</object-id><label>Figure 2c.</label><caption><p><italic><tp:taxon-name><tp:taxon-name-part taxon-name-part-type="genus" reg="Stauropus"/><tp:taxon-name-part taxon-name-part-type="subgenus" reg="Benbowia">Benbowia</tp:taxon-name-part> <tp:taxon-name-part taxon-name-part-type="species" reg="motuoensis">motuoensis</tp:taxon-name-part></tp:taxon-name></italic> sp. nov., paratype, Xizang, STS-76258;</p></caption><graphic xmlns:xlink="http://www.w3.org/1999/xlink" xlink:href="bdj-14-e195460-g002_c.jpg" xlink:type="simple" position="float" orientation="portrait" id="oo_1519914.jpg"><uri content-type="original_file" xlink:type="simple">https://binary.pensoft.net/fig/1519914</uri></graphic></fig><fig id="F13852897" position="float" orientation="portrait"><object-id xmlns:xlink="http://www.w3.org/1999/xlink" content-type="arpha" xlink:type="simple">A6E1D0A2-F376-51E6-85A4-48F391187CAA</object-id><object-id xmlns:xlink="http://www.w3.org/1999/xlink" content-type="doi" xlink:type="simple">10.3897/BDJ.14.e195460.figure2d</object-id><label>Figure 2d.</label><caption><p><italic><tp:taxon-name><tp:taxon-name-part taxon-name-part-type="genus" reg="Stauropus"/><tp:taxon-name-part taxon-name-part-type="subgenus" reg="Benbowia">Benbowia</tp:taxon-name-part> <tp:taxon-name-part taxon-name-part-type="species" reg="camilla">camilla</tp:taxon-name-part></tp:taxon-name></italic>, ♂, holotype, Vietnam, ASPC.</p></caption><graphic xmlns:xlink="http://www.w3.org/1999/xlink" xlink:href="bdj-14-e195460-g002_d.jpeg" xlink:type="simple" position="float" orientation="portrait" id="oo_1625118.jpeg"><uri content-type="original_file" xlink:type="simple">https://binary.pensoft.net/fig/1625118</uri></graphic></fig></fig-group><fig id="F13852894" position="float" orientation="portrait"><object-id xmlns:xlink="http://www.w3.org/1999/xlink" content-type="arpha" xlink:type="simple">73403D48-907F-5770-8A18-821293230021</object-id><object-id xmlns:xlink="http://www.w3.org/1999/xlink" content-type="doi" xlink:type="simple">10.3897/BDJ.14.e195460.figure2a</object-id><label>Figure 2a.</label><caption><p><italic><tp:taxon-name><tp:taxon-name-part taxon-name-part-type="genus" reg="Stauropus"/><tp:taxon-name-part taxon-name-part-type="subgenus" reg="Benbowia">Benbowia</tp:taxon-name-part> <tp:taxon-name-part taxon-name-part-type="species" reg="callista">callista</tp:taxon-name-part></tp:taxon-name></italic>, ♂, Zhejiang, Not225;</p></caption><graphic xmlns:xlink="http://www.w3.org/1999/xlink" xlink:href="bdj-14-e195460-g002_a.jpg" xlink:type="simple" position="float" orientation="portrait" id="oo_1519911.jpg"><uri content-type="original_file" xlink:type="simple">https://binary.pensoft.net/fig/1519911</uri></graphic></fig><fig id="F13852914" position="float" orientation="portrait"><object-id xmlns:xlink="http://www.w3.org/1999/xlink" content-type="arpha" xlink:type="simple">9BFACD29-2D2C-5C1C-8227-622D3F0535EC</object-id><object-id xmlns:xlink="http://www.w3.org/1999/xlink" content-type="doi" xlink:type="simple">10.3897/BDJ.14.e195460.figure3f</object-id><label>Figure 3f.</label><caption><p><italic><tp:taxon-name><tp:taxon-name-part taxon-name-part-type="genus" reg="Stauropus"/><tp:taxon-name-part taxon-name-part-type="subgenus" reg="Benbowia">Benbowia</tp:taxon-name-part> <tp:taxon-name-part taxon-name-part-type="species" reg="callista">callista</tp:taxon-name-part> <tp:taxon-name-part taxon-name-part-type="subspecies" reg="xingyun">xingyun</tp:taxon-name-part></tp:taxon-name></italic>, Sichuan, Not224.</p></caption><graphic xmlns:xlink="http://www.w3.org/1999/xlink" xlink:href="bdj-14-e195460-g003_f.jpg" xlink:type="simple" position="float" orientation="portrait" id="oo_1519926.jpg"><uri content-type="original_file" xlink:type="simple">https://binary.pensoft.net/fig/1519926</uri></graphic></fig><fig-group id="F13852915" position="float" orientation="portrait"><caption><p>Genitalia of <italic><tp:taxon-name><tp:taxon-name-part taxon-name-part-type="genus" reg="Stauropus"/><tp:taxon-name-part taxon-name-part-type="subgenus" reg="Benbowia">Benbowia</tp:taxon-name-part></tp:taxon-name></italic> spp. Scale bar = 1 mm:</p></caption><fig id="F13852920" position="float" orientation="portrait"><object-id xmlns:xlink="http://www.w3.org/1999/xlink" content-type="arpha" xlink:type="simple">EAD402DF-64CC-5EDC-A2CC-294D2E893C64</object-id><object-id xmlns:xlink="http://www.w3.org/1999/xlink" content-type="doi" xlink:type="simple">10.3897/BDJ.14.e195460.figure4a</object-id><label>Figure 4a.</label><caption><p><italic><tp:taxon-name><tp:taxon-name-part taxon-name-part-type="genus" reg="Stauropus"/><tp:taxon-name-part taxon-name-part-type="subgenus" reg="Benbowia">Benbowia</tp:taxon-name-part> <tp:taxon-name-part taxon-name-part-type="species" reg="callista">callista</tp:taxon-name-part></tp:taxon-name></italic>, ♂, Zhejiang, Not225;</p></caption><graphic xmlns:xlink="http://www.w3.org/1999/xlink" xlink:href="bdj-14-e195460-g004_a.jpg" xlink:type="simple" position="float" orientation="portrait" id="oo_1519927.jpg"><uri content-type="original_file" xlink:type="simple">https://binary.pensoft.net/fig/1519927</uri></graphic></fig><fig id="F13852921" position="float" orientation="portrait"><object-id xmlns:xlink="http://www.w3.org/1999/xlink" content-type="arpha" xlink:type="simple">D37A40E5-5306-5CD2-81C7-E0E73A87FCE9</object-id><object-id xmlns:xlink="http://www.w3.org/1999/xlink" content-type="doi" xlink:type="simple">10.3897/BDJ.14.e195460.figure4b</object-id><label>Figure 4b.</label><caption><p><italic><tp:taxon-name><tp:taxon-name-part taxon-name-part-type="genus" reg="Stauropus"/><tp:taxon-name-part taxon-name-part-type="subgenus" reg="Benbowia">Benbowia</tp:taxon-name-part> <tp:taxon-name-part taxon-name-part-type="species" reg="motuoensis">motuoensis</tp:taxon-name-part></tp:taxon-name></italic> sp. nov., holotype, ♂, Xizang, STS-82148;</p></caption><graphic xmlns:xlink="http://www.w3.org/1999/xlink" xlink:href="bdj-14-e195460-g004_b.jpg" xlink:type="simple" position="float" orientation="portrait" id="oo_1519928.jpg"><uri content-type="original_file" xlink:type="simple">https://binary.pensoft.net/fig/1519928</uri></graphic></fig><fig id="F13852922" position="float" orientation="portrait"><object-id xmlns:xlink="http://www.w3.org/1999/xlink" content-type="arpha" xlink:type="simple">3B1AE5C5-D647-50D6-B7F1-05CA66AB922D</object-id><object-id xmlns:xlink="http://www.w3.org/1999/xlink" content-type="doi" xlink:type="simple">10.3897/BDJ.14.e195460.figure4c</object-id><label>Figure 4c.</label><caption><p><italic><tp:taxon-name><tp:taxon-name-part taxon-name-part-type="genus" reg="Stauropus"/><tp:taxon-name-part taxon-name-part-type="subgenus" reg="Benbowia">Benbowia</tp:taxon-name-part> <tp:taxon-name-part taxon-name-part-type="species" reg="motuoensis">motuoensis</tp:taxon-name-part></tp:taxon-name></italic> sp. nov., paratype, Xizang, STS-1125;</p></caption><graphic xmlns:xlink="http://www.w3.org/1999/xlink" xlink:href="bdj-14-e195460-g004_c.jpg" xlink:type="simple" position="float" orientation="portrait" id="oo_1519929.jpg"><uri content-type="original_file" xlink:type="simple">https://binary.pensoft.net/fig/1519929</uri></graphic></fig><fig id="F13852923" position="float" orientation="portrait"><object-id xmlns:xlink="http://www.w3.org/1999/xlink" content-type="arpha" xlink:type="simple">B73E181F-F9D0-55B6-85FC-FAB35F28B50D</object-id><object-id xmlns:xlink="http://www.w3.org/1999/xlink" content-type="doi" xlink:type="simple">10.3897/BDJ.14.e195460.figure4d</object-id><label>Figure 4d.</label><caption><p><italic><tp:taxon-name><tp:taxon-name-part taxon-name-part-type="genus" reg="Stauropus"/><tp:taxon-name-part taxon-name-part-type="subgenus" reg="Benbowia">Benbowia</tp:taxon-name-part> <tp:taxon-name-part taxon-name-part-type="species" reg="camilla">camilla</tp:taxon-name-part></tp:taxon-name></italic>, ♂, paratype, Vietnam, ASPC.</p></caption><graphic xmlns:xlink="http://www.w3.org/1999/xlink" xlink:href="bdj-14-e195460-g004_d.jpg" xlink:type="simple" position="float" orientation="portrait" id="oo_1625119.jpg"><uri content-type="original_file" xlink:type="simple">https://binary.pensoft.net/fig/1625119</uri></graphic></fig></fig-group><fig id="F13852920" position="float" orientation="portrait"><object-id xmlns:xlink="http://www.w3.org/1999/xlink" content-type="arpha" xlink:type="simple">EAD402DF-64CC-5EDC-A2CC-294D2E893C64</object-id><object-id xmlns:xlink="http://www.w3.org/1999/xlink" content-type="doi" xlink:type="simple">10.3897/BDJ.14.e195460.figure4a</object-id><label>Figure 4a.</label><caption><p><italic><tp:taxon-name><tp:taxon-name-part taxon-name-part-type="genus" reg="Stauropus"/><tp:taxon-name-part taxon-name-part-type="subgenus" reg="Benbowia">Benbowia</tp:taxon-name-part> <tp:taxon-name-part taxon-name-part-type="species" reg="callista">callista</tp:taxon-name-part></tp:taxon-name></italic>, ♂, Zhejiang, Not225;</p></caption><graphic xmlns:xlink="http://www.w3.org/1999/xlink" xlink:href="bdj-14-e195460-g004_a.jpg" xlink:type="simple" position="float" orientation="portrait" id="oo_1519927.jpg"><uri content-type="original_file" xlink:type="simple">https://binary.pensoft.net/fig/1519927</uri></graphic></fig></tp:treatment-sec><ref-list><ref id="B13852840"><element-citation xmlns:xlink="http://www.w3.org/1999/xlink" publication-type="article" xlink:type="simple"><person-group person-group-type="author"><name name-style="western"><surname>Schintlmeister</surname><given-names>A.</given-names></name><name name-style="western"><surname>Fang</surname><given-names>C. L.</given-names></name><etal/></person-group><year>2001</year><article-title>New and less known <tp:taxon-name><tp:taxon-name-part taxon-name-part-type="family">Notodontidae</tp:taxon-name-part></tp:taxon-name> from mainland China (<tp:taxon-name><tp:taxon-name-part taxon-name-part-type="class">Insecta</tp:taxon-name-part></tp:taxon-name>, <tp:taxon-name><tp:taxon-name-part taxon-name-part-type="order">Lepidoptera</tp:taxon-name-part></tp:taxon-name>, <tp:taxon-name><tp:taxon-name-part taxon-name-part-type="family">Notodontidae</tp:taxon-name-part></tp:taxon-name>).</article-title><source>Neue Entomologische Nachrichten</source><volume>50</volume><fpage>1</fpage><lpage>143</lpage></element-citation></ref></ref-list></tp:taxon-treatment>
