# Supplementary material for: Two new species of the subgenus Benbowia Kiriakoff, 1967 (Lepidoptera, Notodontidae, Stauropus) from China
Source: Biodivers Data J. 2026 May 18;14:e195460. doi: 10.3897/BDJ.14.e195460 (PMC13202217; doi:10.3897/BDJ.14.e195460)
Supplement: XML Treatment for Stauropus (Benbowia) motuoensis [file BDJ.14.e195460-treatment2.xml]

<!DOCTYPE tp:taxon-treatment
  PUBLIC "-//TaxonX//DTD Taxonomic Treatment Publishing DTD v0 20100105//EN" "tax-treatment-NSO.dtd">
<tp:taxon-treatment xmlns:tp="http://www.plazi.org/taxpub"><tp:treatment-meta><mixed-citation publication-type="journal"><person-group><name><surname>Yang</surname><given-names>Fan</given-names></name><name><surname>Zhang</surname><given-names>Yulong</given-names></name><name><surname>Pan</surname><given-names>Zhaohui</given-names></name><name><surname>Wang</surname><given-names>Min</given-names></name></person-group><article-title>Two new species of the subgenus <italic><tp:taxon-name><tp:taxon-name-part taxon-name-part-type="genus" reg="Stauropus"/><tp:taxon-name-part taxon-name-part-type="subgenus" reg="Benbowia">Benbowia</tp:taxon-name-part></tp:taxon-name></italic> Kiriakoff, 1967 (<tp:taxon-name><tp:taxon-name-part taxon-name-part-type="order">Lepidoptera</tp:taxon-name-part></tp:taxon-name>, <tp:taxon-name><tp:taxon-name-part taxon-name-part-type="family">Notodontidae</tp:taxon-name-part></tp:taxon-name>, <italic><tp:taxon-name><tp:taxon-name-part taxon-name-part-type="genus" reg="Stauropus">Stauropus</tp:taxon-name-part></tp:taxon-name></italic>) from China</article-title><source>Biodivers Data J</source><day>18</day><month>05</month><year>2026</year><volume>14</volume><pub-id pub-id-type="doi">10.3897/BDJ.14.e195460</pub-id></mixed-citation></tp:treatment-meta><tp:nomenclature><tp:taxon-name><object-id xmlns:xlink="http://www.w3.org/1999/xlink" content-type="arpha" xlink:type="simple">99A25E1D-9623-56EF-ABD5-5D6C869FEC33</object-id><tp:taxon-name-part taxon-name-part-type="genus">Stauropus</tp:taxon-name-part> (<tp:taxon-name-part taxon-name-part-type="subgenus">Benbowia</tp:taxon-name-part>) <tp:taxon-name-part taxon-name-part-type="species">motuoensis</tp:taxon-name-part><object-id xmlns:xlink="http://www.w3.org/1999/xlink" content-type="zoobank" xlink:type="simple" object-id-type="ZooBank">651A194A-989B-4762-AC7B-8C64F5095F97</object-id></tp:taxon-name><tp:taxon-authority>Zhang &amp; Pan</tp:taxon-authority><tp:taxon-status xmlns:xlink="http://www.w3.org/1999/xlink" xlink:type="simple">sp. nov.</tp:taxon-status></tp:nomenclature><tp:treatment-sec sec-type="materials"><title>Materials</title><list list-type="alpha-lower" list-content="occurrences"><list-item><p><bold>Type status:</bold> <named-content xmlns:xlink="http://www.w3.org/1999/xlink" content-type="dwc:typeStatus" xlink:type="simple">Holotype</named-content>. <bold>Occurrence:</bold> recordNumber: <named-content xmlns:xlink="http://www.w3.org/1999/xlink" content-type="dwc:recordNumber" xlink:type="simple">STS-82148</named-content>; recordedBy: <named-content xmlns:xlink="http://www.w3.org/1999/xlink" content-type="dwc:recordedBy" xlink:type="simple">Zhaohui Pan</named-content>; sex: <named-content xmlns:xlink="http://www.w3.org/1999/xlink" content-type="dwc:sex" xlink:type="simple">male</named-content>; occurrenceID: <named-content xmlns:xlink="http://www.w3.org/1999/xlink" content-type="dwc:occurrenceID" xlink:type="simple">6FEC35DC-5275-5063-AA39-60A589814673</named-content>; <bold>Location:</bold> country: <named-content xmlns:xlink="http://www.w3.org/1999/xlink" content-type="dwc:country" xlink:type="simple">China</named-content>; stateProvince: <named-content xmlns:xlink="http://www.w3.org/1999/xlink" content-type="dwc:stateProvince" xlink:type="simple">Xizang Auton. Reg.</named-content>; county: <named-content xmlns:xlink="http://www.w3.org/1999/xlink" content-type="dwc:county" xlink:type="simple">Motuo</named-content>; locality: <named-content xmlns:xlink="http://www.w3.org/1999/xlink" content-type="dwc:locality" xlink:type="simple">80K</named-content>; verbatimElevation: <named-content xmlns:xlink="http://www.w3.org/1999/xlink" content-type="dwc:verbatimElevation" xlink:type="simple">2115 m</named-content>; <bold>Event:</bold> eventDate: <named-content xmlns:xlink="http://www.w3.org/1999/xlink" content-type="dwc:eventDate" xlink:type="simple">19 July 2017</named-content>; <bold>Record Level:</bold> institutionCode: <named-content xmlns:xlink="http://www.w3.org/1999/xlink" content-type="dwc:institutionCode" xlink:type="simple">TAAHU</named-content>; ownerInstitutionCode: <named-content xmlns:xlink="http://www.w3.org/1999/xlink" content-type="dwc:ownerInstitutionCode" xlink:type="simple">TAAHU</named-content></p></list-item><list-item><p><bold>Type status:</bold> <named-content xmlns:xlink="http://www.w3.org/1999/xlink" content-type="dwc:typeStatus" xlink:type="simple">Paratype</named-content>. <bold>Occurrence:</bold> recordNumber: <named-content xmlns:xlink="http://www.w3.org/1999/xlink" content-type="dwc:recordNumber" xlink:type="simple">STS-76258</named-content>; recordedBy: <named-content xmlns:xlink="http://www.w3.org/1999/xlink" content-type="dwc:recordedBy" xlink:type="simple">Zhaohui Pan</named-content>; sex: <named-content xmlns:xlink="http://www.w3.org/1999/xlink" content-type="dwc:sex" xlink:type="simple">male</named-content>; occurrenceID: <named-content xmlns:xlink="http://www.w3.org/1999/xlink" content-type="dwc:occurrenceID" xlink:type="simple">24E959F2-38FD-56F1-A259-343FF2105261</named-content>; <bold>Location:</bold> country: <named-content xmlns:xlink="http://www.w3.org/1999/xlink" content-type="dwc:country" xlink:type="simple">China</named-content>; stateProvince: <named-content xmlns:xlink="http://www.w3.org/1999/xlink" content-type="dwc:stateProvince" xlink:type="simple">Xizang Auton. Reg.</named-content>; county: <named-content xmlns:xlink="http://www.w3.org/1999/xlink" content-type="dwc:county" xlink:type="simple">Motuo</named-content>; verbatimElevation: <named-content xmlns:xlink="http://www.w3.org/1999/xlink" content-type="dwc:verbatimElevation" xlink:type="simple">1111 m</named-content>; <bold>Event:</bold> eventDate: <named-content xmlns:xlink="http://www.w3.org/1999/xlink" content-type="dwc:eventDate" xlink:type="simple">06 July 2018</named-content>; <bold>Record Level:</bold> institutionCode: <named-content xmlns:xlink="http://www.w3.org/1999/xlink" content-type="dwc:institutionCode" xlink:type="simple">TAAHU</named-content>; ownerInstitutionCode: <named-content xmlns:xlink="http://www.w3.org/1999/xlink" content-type="dwc:ownerInstitutionCode" xlink:type="simple">TAAHU</named-content></p></list-item><list-item><p><bold>Type status:</bold> <named-content xmlns:xlink="http://www.w3.org/1999/xlink" content-type="dwc:typeStatus" xlink:type="simple">Paratype</named-content>. <bold>Occurrence:</bold> recordNumber: <named-content xmlns:xlink="http://www.w3.org/1999/xlink" content-type="dwc:recordNumber" xlink:type="simple">STS-43762</named-content>; recordedBy: <named-content xmlns:xlink="http://www.w3.org/1999/xlink" content-type="dwc:recordedBy" xlink:type="simple">Zhaohui Pan</named-content>; sex: <named-content xmlns:xlink="http://www.w3.org/1999/xlink" content-type="dwc:sex" xlink:type="simple">male</named-content>; occurrenceID: <named-content xmlns:xlink="http://www.w3.org/1999/xlink" content-type="dwc:occurrenceID" xlink:type="simple">07AC5DAD-3A10-5EC5-9B4D-B6DEC6D4FCA0</named-content>; <bold>Location:</bold> country: <named-content xmlns:xlink="http://www.w3.org/1999/xlink" content-type="dwc:country" xlink:type="simple">China</named-content>; stateProvince: <named-content xmlns:xlink="http://www.w3.org/1999/xlink" content-type="dwc:stateProvince" xlink:type="simple">Xizang Auton. Reg.</named-content>; county: <named-content xmlns:xlink="http://www.w3.org/1999/xlink" content-type="dwc:county" xlink:type="simple">Motuo</named-content>; locality: <named-content xmlns:xlink="http://www.w3.org/1999/xlink" content-type="dwc:locality" xlink:type="simple">80K</named-content>; verbatimElevation: <named-content xmlns:xlink="http://www.w3.org/1999/xlink" content-type="dwc:verbatimElevation" xlink:type="simple">2115 m</named-content>; <bold>Event:</bold> eventDate: <named-content xmlns:xlink="http://www.w3.org/1999/xlink" content-type="dwc:eventDate" xlink:type="simple">09 July 2018</named-content>; <bold>Record Level:</bold> institutionCode: <named-content xmlns:xlink="http://www.w3.org/1999/xlink" content-type="dwc:institutionCode" xlink:type="simple">TAAHU</named-content>; ownerInstitutionCode: <named-content xmlns:xlink="http://www.w3.org/1999/xlink" content-type="dwc:ownerInstitutionCode" xlink:type="simple">TAAHU</named-content></p></list-item><list-item><p><bold>Type status:</bold> <named-content xmlns:xlink="http://www.w3.org/1999/xlink" content-type="dwc:typeStatus" xlink:type="simple">Paratype</named-content>. <bold>Occurrence:</bold> recordNumber: <named-content xmlns:xlink="http://www.w3.org/1999/xlink" content-type="dwc:recordNumber" xlink:type="simple">STS-1125</named-content>; recordedBy: <named-content xmlns:xlink="http://www.w3.org/1999/xlink" content-type="dwc:recordedBy" xlink:type="simple">Zhaohui Pan</named-content>; sex: <named-content xmlns:xlink="http://www.w3.org/1999/xlink" content-type="dwc:sex" xlink:type="simple">male</named-content>; occurrenceID: <named-content xmlns:xlink="http://www.w3.org/1999/xlink" content-type="dwc:occurrenceID" xlink:type="simple">D3701999-16F4-5397-B3B5-55457CA9DEB8</named-content>; <bold>Location:</bold> country: <named-content xmlns:xlink="http://www.w3.org/1999/xlink" content-type="dwc:country" xlink:type="simple">China</named-content>; stateProvince: <named-content xmlns:xlink="http://www.w3.org/1999/xlink" content-type="dwc:stateProvince" xlink:type="simple">Xizang Auton. Reg.</named-content>; county: <named-content xmlns:xlink="http://www.w3.org/1999/xlink" content-type="dwc:county" xlink:type="simple">Motuo</named-content>; locality: <named-content xmlns:xlink="http://www.w3.org/1999/xlink" content-type="dwc:locality" xlink:type="simple">Hanmi</named-content>; verbatimElevation: <named-content xmlns:xlink="http://www.w3.org/1999/xlink" content-type="dwc:verbatimElevation" xlink:type="simple">2123 m</named-content>; <bold>Event:</bold> eventDate: <named-content xmlns:xlink="http://www.w3.org/1999/xlink" content-type="dwc:eventDate" xlink:type="simple">19 July 2013</named-content>; <bold>Record Level:</bold> institutionCode: <named-content xmlns:xlink="http://www.w3.org/1999/xlink" content-type="dwc:institutionCode" xlink:type="simple">SCAU</named-content>; ownerInstitutionCode: <named-content xmlns:xlink="http://www.w3.org/1999/xlink" content-type="dwc:ownerInstitutionCode" xlink:type="simple">TAAHU</named-content></p></list-item></list></tp:treatment-sec><tp:treatment-sec sec-type="Description"><title>Description</title><p>Male (Fig. <xref ref-type="fig" rid="F13852889">2</xref><xref ref-type="fig" rid="F13852895">b</xref>, <xref ref-type="fig" rid="F13852896">c</xref>). Wingspan 40-42 mm, fore-wing length 19-20 mm. Antennae are bipectinate, brown and filiform apically. Palpi are brown. The head and thorax are covered with green hair; the abdomen dorsally is light brown with green basal tufts edged with blackish-brown; the tergal tufts are blackish-brown in the 1<sup>st</sup>-5<sup>th</sup> abdomen segments; the anal tuft is green mixed with yellowish-white and brown scales. The fore-wing ground colour is green, scattered with brown scales; the inner, discal, outer, subterminal and terminal lines are composed of brown spots with yellowish-white; the inner line is double, serrated, oblique outwards, filled in with yellowish-white; the discal line is indistinct, serrated; the outer line is double, curved in the middle and ending near the tornus, filled in with yellowish-white; the subterminal line is indistinct, edged with yellowish-white with distinct brown spots near the anterior margin; the terminal line is composed of brown interveinal spots. Cilia are light brown mixed with yellowish-white. The hind-wing is pale brown, with a broadly green costa bearing three parallel brown fasciae.</p><p>Male genitalia (Figs <xref ref-type="fig" rid="F13852915">4</xref><xref ref-type="fig" rid="F13852921">b</xref>, <xref ref-type="fig" rid="F13852922">c</xref>, <xref ref-type="fig" rid="F13852935">6</xref><xref ref-type="fig" rid="F13852941">b</xref>). The 8<sup>th</sup> tergite is posteriorly concave, flanked by denticulate, semicircular processes. The 8<sup>th</sup> sternite bears a bilobed process; its sclerotised extension towards the lateral sides is short and the sclerotised extension towards the base is slender. Socii are short and robust, with an ellipsoid apex, with a row of small spines ventrally. The tegumen is narrow, with a small process at the base. The valvae are thick, the apex enlarged and serrated, with a short pollex subapically. The saccular process bears a lobe-shaped process with serrated margins. The phallus is slender, with an apex that has two widely sclerotised hook-shaped processes.</p></tp:treatment-sec><tp:treatment-sec sec-type="Diagnosis"><title>Diagnosis</title><p>The new species is similar to <italic><tp:taxon-name><tp:taxon-name-part taxon-name-part-type="genus" reg="Stauropus"/><tp:taxon-name-part taxon-name-part-type="subgenus" reg="Benbowia">B.</tp:taxon-name-part> <tp:taxon-name-part taxon-name-part-type="species" reg="camilla">camilla</tp:taxon-name-part></tp:taxon-name></italic> (Fig. <xref ref-type="fig" rid="F13852889">2</xref><xref ref-type="fig" rid="F13852897">d</xref>), but can be distinguished by the following characters: the inner line on the fore-wing is more prominent, the triangular brown patch near the apex is broader and the second brown fascia on the hind-wing costal area is more prominent. The male genitalia can be distinguished by the following characters: socii are rounder, without ventral lobes; the valvae are broader in the middle, apically rectangular with a smaller pollex (apically more rounded in <italic><tp:taxon-name><tp:taxon-name-part taxon-name-part-type="genus" reg="Stauropus"/><tp:taxon-name-part taxon-name-part-type="subgenus" reg="Benbowia">B.</tp:taxon-name-part> <tp:taxon-name-part taxon-name-part-type="species" reg="camilla">camilla</tp:taxon-name-part></tp:taxon-name></italic>); the aedeagus is longer, with a trifurcate apex and its spines are basally broader than those of <italic><tp:taxon-name><tp:taxon-name-part taxon-name-part-type="genus" reg="Stauropus"/><tp:taxon-name-part taxon-name-part-type="subgenus" reg="Benbowia">B.</tp:taxon-name-part> <tp:taxon-name-part taxon-name-part-type="species" reg="camilla">camilla</tp:taxon-name-part></tp:taxon-name></italic>; the 8<sup>th</sup> tergite is rounded and U-shaped concave distally (V-shaped in <italic><tp:taxon-name><tp:taxon-name-part taxon-name-part-type="genus" reg="Stauropus"/><tp:taxon-name-part taxon-name-part-type="subgenus" reg="Benbowia">B.</tp:taxon-name-part> <tp:taxon-name-part taxon-name-part-type="species" reg="camilla">camilla</tp:taxon-name-part></tp:taxon-name></italic>) (Figs <xref ref-type="fig" rid="F13852915">4</xref><xref ref-type="fig" rid="F13852923">d</xref>, <xref ref-type="fig" rid="F13852935">6</xref><xref ref-type="fig" rid="F13852942">c</xref>).</p></tp:treatment-sec><tp:treatment-sec sec-type="Etymology"><title>Etymology</title><p>The specific epithet <italic><tp:taxon-name><tp:taxon-name-part taxon-name-part-type="genus" reg="Benbowia"/><tp:taxon-name-part taxon-name-part-type="species" reg="motuoensis">motuoensis</tp:taxon-name-part></tp:taxon-name></italic> refers to the type locality, Motuo County, Xizang Autonomous Region.</p></tp:treatment-sec><tp:treatment-sec sec-type="Distribution"><title>Distribution</title><p>China: Xizang Autonomous Region (Motuo), Yunnan (Yunxian-Daxing); Nepal; India (W Bengal, Bhimtal); N Vietnam.</p></tp:treatment-sec><tp:treatment-sec><!--Section generated to contain objects referenced in tp:taxon-treatment.--><fig-group id="F13852889" position="float" orientation="portrait"><caption><p>Adults of <italic><tp:taxon-name><tp:taxon-name-part taxon-name-part-type="genus" reg="Stauropus"/><tp:taxon-name-part taxon-name-part-type="subgenus" reg="Benbowia">Benbowia</tp:taxon-name-part></tp:taxon-name></italic> spp. Scale bar = 1 cm:</p></caption><fig id="F13852894" position="float" orientation="portrait"><object-id xmlns:xlink="http://www.w3.org/1999/xlink" content-type="arpha" xlink:type="simple">73403D48-907F-5770-8A18-821293230021</object-id><object-id xmlns:xlink="http://www.w3.org/1999/xlink" content-type="doi" xlink:type="simple">10.3897/BDJ.14.e195460.figure2a</object-id><label>Figure 2a.</label><caption><p><italic><tp:taxon-name><tp:taxon-name-part taxon-name-part-type="genus" reg="Stauropus"/><tp:taxon-name-part taxon-name-part-type="subgenus" reg="Benbowia">Benbowia</tp:taxon-name-part> <tp:taxon-name-part taxon-name-part-type="species" reg="callista">callista</tp:taxon-name-part></tp:taxon-name></italic>, ♂, Zhejiang, Not225;</p></caption><graphic xmlns:xlink="http://www.w3.org/1999/xlink" xlink:href="bdj-14-e195460-g002_a.jpg" xlink:type="simple" position="float" orientation="portrait" id="oo_1519911.jpg"><uri content-type="original_file" xlink:type="simple">https://binary.pensoft.net/fig/1519911</uri></graphic></fig><fig id="F13852895" position="float" orientation="portrait"><object-id xmlns:xlink="http://www.w3.org/1999/xlink" content-type="arpha" xlink:type="simple">D3ECD6A2-618F-52DA-A2CE-8FE0A22804A3</object-id><object-id xmlns:xlink="http://www.w3.org/1999/xlink" content-type="doi" xlink:type="simple">10.3897/BDJ.14.e195460.figure2b</object-id><label>Figure 2b.</label><caption><p><italic><tp:taxon-name><tp:taxon-name-part taxon-name-part-type="genus" reg="Stauropus"/><tp:taxon-name-part taxon-name-part-type="subgenus" reg="Benbowia">Benbowia</tp:taxon-name-part> <tp:taxon-name-part taxon-name-part-type="species" reg="motuoensis">motuoensis</tp:taxon-name-part></tp:taxon-name></italic> sp. nov., holotype ♂, Xizang, STS-82148;</p></caption><graphic xmlns:xlink="http://www.w3.org/1999/xlink" xlink:href="bdj-14-e195460-g002_b.jpg" xlink:type="simple" position="float" orientation="portrait" id="oo_1519913.jpg"><uri content-type="original_file" xlink:type="simple">https://binary.pensoft.net/fig/1519913</uri></graphic></fig><fig id="F13852896" position="float" orientation="portrait"><object-id xmlns:xlink="http://www.w3.org/1999/xlink" content-type="arpha" xlink:type="simple">7BD8101E-66AC-5DF1-94E7-7B0ED9C4076D</object-id><object-id xmlns:xlink="http://www.w3.org/1999/xlink" content-type="doi" xlink:type="simple">10.3897/BDJ.14.e195460.figure2c</object-id><label>Figure 2c.</label><caption><p><italic><tp:taxon-name><tp:taxon-name-part taxon-name-part-type="genus" reg="Stauropus"/><tp:taxon-name-part taxon-name-part-type="subgenus" reg="Benbowia">Benbowia</tp:taxon-name-part> <tp:taxon-name-part taxon-name-part-type="species" reg="motuoensis">motuoensis</tp:taxon-name-part></tp:taxon-name></italic> sp. nov., paratype, Xizang, STS-76258;</p></caption><graphic xmlns:xlink="http://www.w3.org/1999/xlink" xlink:href="bdj-14-e195460-g002_c.jpg" xlink:type="simple" position="float" orientation="portrait" id="oo_1519914.jpg"><uri content-type="original_file" xlink:type="simple">https://binary.pensoft.net/fig/1519914</uri></graphic></fig><fig id="F13852897" position="float" orientation="portrait"><object-id xmlns:xlink="http://www.w3.org/1999/xlink" content-type="arpha" xlink:type="simple">A6E1D0A2-F376-51E6-85A4-48F391187CAA</object-id><object-id xmlns:xlink="http://www.w3.org/1999/xlink" content-type="doi" xlink:type="simple">10.3897/BDJ.14.e195460.figure2d</object-id><label>Figure 2d.</label><caption><p><italic><tp:taxon-name><tp:taxon-name-part taxon-name-part-type="genus" reg="Stauropus"/><tp:taxon-name-part taxon-name-part-type="subgenus" reg="Benbowia">Benbowia</tp:taxon-name-part> <tp:taxon-name-part taxon-name-part-type="species" reg="camilla">camilla</tp:taxon-name-part></tp:taxon-name></italic>, ♂, holotype, Vietnam, ASPC.</p></caption><graphic xmlns:xlink="http://www.w3.org/1999/xlink" xlink:href="bdj-14-e195460-g002_d.jpeg" xlink:type="simple" position="float" orientation="portrait" id="oo_1625118.jpeg"><uri content-type="original_file" xlink:type="simple">https://binary.pensoft.net/fig/1625118</uri></graphic></fig></fig-group><fig id="F13852895" position="float" orientation="portrait"><object-id xmlns:xlink="http://www.w3.org/1999/xlink" content-type="arpha" xlink:type="simple">D3ECD6A2-618F-52DA-A2CE-8FE0A22804A3</object-id><object-id xmlns:xlink="http://www.w3.org/1999/xlink" content-type="doi" xlink:type="simple">10.3897/BDJ.14.e195460.figure2b</object-id><label>Figure 2b.</label><caption><p><italic><tp:taxon-name><tp:taxon-name-part taxon-name-part-type="genus" reg="Stauropus"/><tp:taxon-name-part taxon-name-part-type="subgenus" reg="Benbowia">Benbowia</tp:taxon-name-part> <tp:taxon-name-part taxon-name-part-type="species" reg="motuoensis">motuoensis</tp:taxon-name-part></tp:taxon-name></italic> sp. nov., holotype ♂, Xizang, STS-82148;</p></caption><graphic xmlns:xlink="http://www.w3.org/1999/xlink" xlink:href="bdj-14-e195460-g002_b.jpg" xlink:type="simple" position="float" orientation="portrait" id="oo_1519913.jpg"><uri content-type="original_file" xlink:type="simple">https://binary.pensoft.net/fig/1519913</uri></graphic></fig><fig id="F13852896" position="float" orientation="portrait"><object-id xmlns:xlink="http://www.w3.org/1999/xlink" content-type="arpha" xlink:type="simple">7BD8101E-66AC-5DF1-94E7-7B0ED9C4076D</object-id><object-id xmlns:xlink="http://www.w3.org/1999/xlink" content-type="doi" xlink:type="simple">10.3897/BDJ.14.e195460.figure2c</object-id><label>Figure 2c.</label><caption><p><italic><tp:taxon-name><tp:taxon-name-part taxon-name-part-type="genus" reg="Stauropus"/><tp:taxon-name-part taxon-name-part-type="subgenus" reg="Benbowia">Benbowia</tp:taxon-name-part> <tp:taxon-name-part taxon-name-part-type="species" reg="motuoensis">motuoensis</tp:taxon-name-part></tp:taxon-name></italic> sp. nov., paratype, Xizang, STS-76258;</p></caption><graphic xmlns:xlink="http://www.w3.org/1999/xlink" xlink:href="bdj-14-e195460-g002_c.jpg" xlink:type="simple" position="float" orientation="portrait" id="oo_1519914.jpg"><uri content-type="original_file" xlink:type="simple">https://binary.pensoft.net/fig/1519914</uri></graphic></fig><fig-group id="F13852915" position="float" orientation="portrait"><caption><p>Genitalia of <italic><tp:taxon-name><tp:taxon-name-part taxon-name-part-type="genus" reg="Stauropus"/><tp:taxon-name-part taxon-name-part-type="subgenus" reg="Benbowia">Benbowia</tp:taxon-name-part></tp:taxon-name></italic> spp. Scale bar = 1 mm:</p></caption><fig id="F13852920" position="float" orientation="portrait"><object-id xmlns:xlink="http://www.w3.org/1999/xlink" content-type="arpha" xlink:type="simple">EAD402DF-64CC-5EDC-A2CC-294D2E893C64</object-id><object-id xmlns:xlink="http://www.w3.org/1999/xlink" content-type="doi" xlink:type="simple">10.3897/BDJ.14.e195460.figure4a</object-id><label>Figure 4a.</label><caption><p><italic><tp:taxon-name><tp:taxon-name-part taxon-name-part-type="genus" reg="Stauropus"/><tp:taxon-name-part taxon-name-part-type="subgenus" reg="Benbowia">Benbowia</tp:taxon-name-part> <tp:taxon-name-part taxon-name-part-type="species" reg="callista">callista</tp:taxon-name-part></tp:taxon-name></italic>, ♂, Zhejiang, Not225;</p></caption><graphic xmlns:xlink="http://www.w3.org/1999/xlink" xlink:href="bdj-14-e195460-g004_a.jpg" xlink:type="simple" position="float" orientation="portrait" id="oo_1519927.jpg"><uri content-type="original_file" xlink:type="simple">https://binary.pensoft.net/fig/1519927</uri></graphic></fig><fig id="F13852921" position="float" orientation="portrait"><object-id xmlns:xlink="http://www.w3.org/1999/xlink" content-type="arpha" xlink:type="simple">D37A40E5-5306-5CD2-81C7-E0E73A87FCE9</object-id><object-id xmlns:xlink="http://www.w3.org/1999/xlink" content-type="doi" xlink:type="simple">10.3897/BDJ.14.e195460.figure4b</object-id><label>Figure 4b.</label><caption><p><italic><tp:taxon-name><tp:taxon-name-part taxon-name-part-type="genus" reg="Stauropus"/><tp:taxon-name-part taxon-name-part-type="subgenus" reg="Benbowia">Benbowia</tp:taxon-name-part> <tp:taxon-name-part taxon-name-part-type="species" reg="motuoensis">motuoensis</tp:taxon-name-part></tp:taxon-name></italic> sp. nov., holotype, ♂, Xizang, STS-82148;</p></caption><graphic xmlns:xlink="http://www.w3.org/1999/xlink" xlink:href="bdj-14-e195460-g004_b.jpg" xlink:type="simple" position="float" orientation="portrait" id="oo_1519928.jpg"><uri content-type="original_file" xlink:type="simple">https://binary.pensoft.net/fig/1519928</uri></graphic></fig><fig id="F13852922" position="float" orientation="portrait"><object-id xmlns:xlink="http://www.w3.org/1999/xlink" content-type="arpha" xlink:type="simple">3B1AE5C5-D647-50D6-B7F1-05CA66AB922D</object-id><object-id xmlns:xlink="http://www.w3.org/1999/xlink" content-type="doi" xlink:type="simple">10.3897/BDJ.14.e195460.figure4c</object-id><label>Figure 4c.</label><caption><p><italic><tp:taxon-name><tp:taxon-name-part taxon-name-part-type="genus" reg="Stauropus"/><tp:taxon-name-part taxon-name-part-type="subgenus" reg="Benbowia">Benbowia</tp:taxon-name-part> <tp:taxon-name-part taxon-name-part-type="species" reg="motuoensis">motuoensis</tp:taxon-name-part></tp:taxon-name></italic> sp. nov., paratype, Xizang, STS-1125;</p></caption><graphic xmlns:xlink="http://www.w3.org/1999/xlink" xlink:href="bdj-14-e195460-g004_c.jpg" xlink:type="simple" position="float" orientation="portrait" id="oo_1519929.jpg"><uri content-type="original_file" xlink:type="simple">https://binary.pensoft.net/fig/1519929</uri></graphic></fig><fig id="F13852923" position="float" orientation="portrait"><object-id xmlns:xlink="http://www.w3.org/1999/xlink" content-type="arpha" xlink:type="simple">B73E181F-F9D0-55B6-85FC-FAB35F28B50D</object-id><object-id xmlns:xlink="http://www.w3.org/1999/xlink" content-type="doi" xlink:type="simple">10.3897/BDJ.14.e195460.figure4d</object-id><label>Figure 4d.</label><caption><p><italic><tp:taxon-name><tp:taxon-name-part taxon-name-part-type="genus" reg="Stauropus"/><tp:taxon-name-part taxon-name-part-type="subgenus" reg="Benbowia">Benbowia</tp:taxon-name-part> <tp:taxon-name-part taxon-name-part-type="species" reg="camilla">camilla</tp:taxon-name-part></tp:taxon-name></italic>, ♂, paratype, Vietnam, ASPC.</p></caption><graphic xmlns:xlink="http://www.w3.org/1999/xlink" xlink:href="bdj-14-e195460-g004_d.jpg" xlink:type="simple" position="float" orientation="portrait" id="oo_1625119.jpg"><uri content-type="original_file" xlink:type="simple">https://binary.pensoft.net/fig/1625119</uri></graphic></fig></fig-group><fig id="F13852921" position="float" orientation="portrait"><object-id xmlns:xlink="http://www.w3.org/1999/xlink" content-type="arpha" xlink:type="simple">D37A40E5-5306-5CD2-81C7-E0E73A87FCE9</object-id><object-id xmlns:xlink="http://www.w3.org/1999/xlink" content-type="doi" xlink:type="simple">10.3897/BDJ.14.e195460.figure4b</object-id><label>Figure 4b.</label><caption><p><italic><tp:taxon-name><tp:taxon-name-part taxon-name-part-type="genus" reg="Stauropus"/><tp:taxon-name-part taxon-name-part-type="subgenus" reg="Benbowia">Benbowia</tp:taxon-name-part> <tp:taxon-name-part taxon-name-part-type="species" reg="motuoensis">motuoensis</tp:taxon-name-part></tp:taxon-name></italic> sp. nov., holotype, ♂, Xizang, STS-82148;</p></caption><graphic xmlns:xlink="http://www.w3.org/1999/xlink" xlink:href="bdj-14-e195460-g004_b.jpg" xlink:type="simple" position="float" orientation="portrait" id="oo_1519928.jpg"><uri content-type="original_file" xlink:type="simple">https://binary.pensoft.net/fig/1519928</uri></graphic></fig><fig id="F13852922" position="float" orientation="portrait"><object-id xmlns:xlink="http://www.w3.org/1999/xlink" content-type="arpha" xlink:type="simple">3B1AE5C5-D647-50D6-B7F1-05CA66AB922D</object-id><object-id xmlns:xlink="http://www.w3.org/1999/xlink" content-type="doi" xlink:type="simple">10.3897/BDJ.14.e195460.figure4c</object-id><label>Figure 4c.</label><caption><p><italic><tp:taxon-name><tp:taxon-name-part taxon-name-part-type="genus" reg="Stauropus"/><tp:taxon-name-part taxon-name-part-type="subgenus" reg="Benbowia">Benbowia</tp:taxon-name-part> <tp:taxon-name-part taxon-name-part-type="species" reg="motuoensis">motuoensis</tp:taxon-name-part></tp:taxon-name></italic> sp. nov., paratype, Xizang, STS-1125;</p></caption><graphic xmlns:xlink="http://www.w3.org/1999/xlink" xlink:href="bdj-14-e195460-g004_c.jpg" xlink:type="simple" position="float" orientation="portrait" id="oo_1519929.jpg"><uri content-type="original_file" xlink:type="simple">https://binary.pensoft.net/fig/1519929</uri></graphic></fig><fig-group id="F13852935" position="float" orientation="portrait"><caption><p>The 8<sup>th</sup> abdominal segment of <italic><tp:taxon-name><tp:taxon-name-part taxon-name-part-type="genus" reg="Stauropus"/><tp:taxon-name-part taxon-name-part-type="subgenus" reg="Benbowia">Benbowia</tp:taxon-name-part></tp:taxon-name></italic> spp. Left: 8<sup>th</sup> sternite, right: 8<sup>th</sup> tergite. Scale bar = 1 mm:</p></caption><fig id="F13852940" position="float" orientation="portrait"><object-id xmlns:xlink="http://www.w3.org/1999/xlink" content-type="arpha" xlink:type="simple">4A0F11F5-FD0D-55DF-9D1E-60DC27E1850D</object-id><object-id xmlns:xlink="http://www.w3.org/1999/xlink" content-type="doi" xlink:type="simple">10.3897/BDJ.14.e195460.figure6a</object-id><label>Figure 6a.</label><caption><p><italic><tp:taxon-name><tp:taxon-name-part taxon-name-part-type="genus" reg="Stauropus"/><tp:taxon-name-part taxon-name-part-type="subgenus" reg="Benbowia">Benbowia</tp:taxon-name-part> <tp:taxon-name-part taxon-name-part-type="species" reg="callista">callista</tp:taxon-name-part></tp:taxon-name></italic>, ♂, Zhejiang, Not225;</p></caption><graphic xmlns:xlink="http://www.w3.org/1999/xlink" xlink:href="bdj-14-e195460-g006_a.jpg" xlink:type="simple" position="float" orientation="portrait" id="oo_1519937.jpg"><uri content-type="original_file" xlink:type="simple">https://binary.pensoft.net/fig/1519937</uri></graphic></fig><fig id="F13852941" position="float" orientation="portrait"><object-id xmlns:xlink="http://www.w3.org/1999/xlink" content-type="arpha" xlink:type="simple">C2D856DF-FFE3-537D-AC13-2281EFC501E6</object-id><object-id xmlns:xlink="http://www.w3.org/1999/xlink" content-type="doi" xlink:type="simple">10.3897/BDJ.14.e195460.figure6b</object-id><label>Figure 6b.</label><caption><p><italic><tp:taxon-name><tp:taxon-name-part taxon-name-part-type="genus" reg="Stauropus"/><tp:taxon-name-part taxon-name-part-type="subgenus" reg="Benbowia">Benbowia</tp:taxon-name-part> <tp:taxon-name-part taxon-name-part-type="species" reg="motuoensis">motuoensis</tp:taxon-name-part></tp:taxon-name></italic> sp. nov., holotype, ♂, Xizang, STS-82148;</p></caption><graphic xmlns:xlink="http://www.w3.org/1999/xlink" xlink:href="bdj-14-e195460-g006_b.jpg" xlink:type="simple" position="float" orientation="portrait" id="oo_1620183.jpg"><uri content-type="original_file" xlink:type="simple">https://binary.pensoft.net/fig/1620183</uri></graphic></fig><fig id="F13852942" position="float" orientation="portrait"><object-id xmlns:xlink="http://www.w3.org/1999/xlink" content-type="arpha" xlink:type="simple">8BB4C523-4927-5B87-B60C-EC0DA5572060</object-id><object-id xmlns:xlink="http://www.w3.org/1999/xlink" content-type="doi" xlink:type="simple">10.3897/BDJ.14.e195460.figure6c</object-id><label>Figure 6c.</label><caption><p><italic><tp:taxon-name><tp:taxon-name-part taxon-name-part-type="genus" reg="Stauropus"/><tp:taxon-name-part taxon-name-part-type="subgenus" reg="Benbowia">Benbowia</tp:taxon-name-part> <tp:taxon-name-part taxon-name-part-type="species" reg="camilla">camilla</tp:taxon-name-part></tp:taxon-name></italic>, ♂, paratype, Vietnam, Left: 8<sup>th</sup> tergite, right: 8<sup>th</sup> sternite, ASPC.</p></caption><graphic xmlns:xlink="http://www.w3.org/1999/xlink" xlink:href="bdj-14-e195460-g006_c.jpg" xlink:type="simple" position="float" orientation="portrait" id="oo_1625123.jpg"><uri content-type="original_file" xlink:type="simple">https://binary.pensoft.net/fig/1625123</uri></graphic></fig></fig-group><fig id="F13852941" position="float" orientation="portrait"><object-id xmlns:xlink="http://www.w3.org/1999/xlink" content-type="arpha" xlink:type="simple">C2D856DF-FFE3-537D-AC13-2281EFC501E6</object-id><object-id xmlns:xlink="http://www.w3.org/1999/xlink" content-type="doi" xlink:type="simple">10.3897/BDJ.14.e195460.figure6b</object-id><label>Figure 6b.</label><caption><p><italic><tp:taxon-name><tp:taxon-name-part taxon-name-part-type="genus" reg="Stauropus"/><tp:taxon-name-part taxon-name-part-type="subgenus" reg="Benbowia">Benbowia</tp:taxon-name-part> <tp:taxon-name-part taxon-name-part-type="species" reg="motuoensis">motuoensis</tp:taxon-name-part></tp:taxon-name></italic> sp. nov., holotype, ♂, Xizang, STS-82148;</p></caption><graphic xmlns:xlink="http://www.w3.org/1999/xlink" xlink:href="bdj-14-e195460-g006_b.jpg" xlink:type="simple" position="float" orientation="portrait" id="oo_1620183.jpg"><uri content-type="original_file" xlink:type="simple">https://binary.pensoft.net/fig/1620183</uri></graphic></fig><fig id="F13852897" position="float" orientation="portrait"><object-id xmlns:xlink="http://www.w3.org/1999/xlink" content-type="arpha" xlink:type="simple">A6E1D0A2-F376-51E6-85A4-48F391187CAA</object-id><object-id xmlns:xlink="http://www.w3.org/1999/xlink" content-type="doi" xlink:type="simple">10.3897/BDJ.14.e195460.figure2d</object-id><label>Figure 2d.</label><caption><p><italic><tp:taxon-name><tp:taxon-name-part taxon-name-part-type="genus" reg="Stauropus"/><tp:taxon-name-part taxon-name-part-type="subgenus" reg="Benbowia">Benbowia</tp:taxon-name-part> <tp:taxon-name-part taxon-name-part-type="species" reg="camilla">camilla</tp:taxon-name-part></tp:taxon-name></italic>, ♂, holotype, Vietnam, ASPC.</p></caption><graphic xmlns:xlink="http://www.w3.org/1999/xlink" xlink:href="bdj-14-e195460-g002_d.jpeg" xlink:type="simple" position="float" orientation="portrait" id="oo_1625118.jpeg"><uri content-type="original_file" xlink:type="simple">https://binary.pensoft.net/fig/1625118</uri></graphic></fig><fig id="F13852923" position="float" orientation="portrait"><object-id xmlns:xlink="http://www.w3.org/1999/xlink" content-type="arpha" xlink:type="simple">B73E181F-F9D0-55B6-85FC-FAB35F28B50D</object-id><object-id xmlns:xlink="http://www.w3.org/1999/xlink" content-type="doi" xlink:type="simple">10.3897/BDJ.14.e195460.figure4d</object-id><label>Figure 4d.</label><caption><p><italic><tp:taxon-name><tp:taxon-name-part taxon-name-part-type="genus" reg="Stauropus"/><tp:taxon-name-part taxon-name-part-type="subgenus" reg="Benbowia">Benbowia</tp:taxon-name-part> <tp:taxon-name-part taxon-name-part-type="species" reg="camilla">camilla</tp:taxon-name-part></tp:taxon-name></italic>, ♂, paratype, Vietnam, ASPC.</p></caption><graphic xmlns:xlink="http://www.w3.org/1999/xlink" xlink:href="bdj-14-e195460-g004_d.jpg" xlink:type="simple" position="float" orientation="portrait" id="oo_1625119.jpg"><uri content-type="original_file" xlink:type="simple">https://binary.pensoft.net/fig/1625119</uri></graphic></fig><fig id="F13852942" position="float" orientation="portrait"><object-id xmlns:xlink="http://www.w3.org/1999/xlink" content-type="arpha" xlink:type="simple">8BB4C523-4927-5B87-B60C-EC0DA5572060</object-id><object-id xmlns:xlink="http://www.w3.org/1999/xlink" content-type="doi" xlink:type="simple">10.3897/BDJ.14.e195460.figure6c</object-id><label>Figure 6c.</label><caption><p><italic><tp:taxon-name><tp:taxon-name-part taxon-name-part-type="genus" reg="Stauropus"/><tp:taxon-name-part taxon-name-part-type="subgenus" reg="Benbowia">Benbowia</tp:taxon-name-part> <tp:taxon-name-part taxon-name-part-type="species" reg="camilla">camilla</tp:taxon-name-part></tp:taxon-name></italic>, ♂, paratype, Vietnam, Left: 8<sup>th</sup> tergite, right: 8<sup>th</sup> sternite, ASPC.</p></caption><graphic xmlns:xlink="http://www.w3.org/1999/xlink" xlink:href="bdj-14-e195460-g006_c.jpg" xlink:type="simple" position="float" orientation="portrait" id="oo_1625123.jpg"><uri content-type="original_file" xlink:type="simple">https://binary.pensoft.net/fig/1625123</uri></graphic></fig></tp:treatment-sec></tp:taxon-treatment>
